# Supplementary material for: Misregulation of Alternative Splicing in a Mouse Model of Rett Syndrome
Source: PLoS Genet. 2016 Jun 28;12(6):e1006129. doi: 10.1371/journal.pgen.1006129 (PMC4924826; doi:10.1371/journal.pgen.1006129)
Supplement: S1 Table — (XLSX) [file pgen.1006129.s010.xlsx]

## Sheet: Sheet1
Protein	Spectral count	No. of unique peptides	Protein	Spectral count	No. of unique peptides
53BP1	3	3	LAP2B	1	1
CA077	1	1	LEDGF	6	5
CaMK2A	3	3	matrin-3	3	2
CaMK2B	1	1	MBD2	1	1
CaMK2D	1	1	MBD3	1	1
CAMK2G	1	1	NEUA	1	1
CDK7	1	1	NPM1	3	2
CSK2B	1	1	p66B	1	1
DDX5	1	1	PRPF19	1	1
DHX9	1	1	PURA	1	1
eIF5b	1	1	RbAp48	1	1
FUS	1	1	SAFB2	1	1
HDAC1	1	1	SAP18	1	1
HDGR3	5	3	Brm	1	1
hnRNPC	2	1	Brg1	2	2
hnRNPF	2	2	Baf170	1	1
hnRNPH1	3	3	Baf60a	1	1
hnRNPH2	3	3	Baf60b	1	1
hnRNPM	2	1	Baf60c	1	1
hnRNPUL2	7	6	SMC1A	2	2
HP1α	2	2	SMC3	1	1
HP1β	1	1	SmD3	1	1
HP1γ	3	3	TDP-43	2	1
LAP2A	1	1	TMOD3	2	2
