# Supplementary material for: Misregulation of Alternative Splicing in a Mouse Model of Rett Syndrome
Source: PLoS Genet. 2016 Jun 28;12(6):e1006129. doi: 10.1371/journal.pgen.1006129 (PMC4924826; doi:10.1371/journal.pgen.1006129)
Supplement: S2 Table — (XLSX) [file pgen.1006129.s011.xlsx]

## Sheet: Sheet1
Gene	Chromosome	Strand	Start	Stop	Length	GeneID	Our study_log2FC[KO/WT]
Agxt2l1	3	+	130320493	130338666	18174	71760	1.27134
Thsd7b	1	+	131170051	132115855	945805	210417	1.25776
Zbtb7c	18	+	75979832	76308218	328387	207259	1.19424
Dlk1	12	+	110691433	110698901	7469	13386	1.14781
Bcl2l11	2	+	127951774	127988283	36510	12125	1.07184
Slc16a10	10	-	39795569	39862061	66493	72472	1.04354
Esrrb	12	+	87702067	87862572	160506	26380	1.03798
Tgfbr3	5	-	107535589	107718539	182951	21814	0.934282
Vwf	6	+	125502981	125636695	133715	22371	0.917313
Abca4	3	+	121747378	121882979	135602	11304	0.879519
Fign	2	-	63815418	63936064	120647	60344	0.841344
Igsf3	3	+	101182236	101264792	82557	78908	0.80275
Scn5a	9	-	119392529	119488134	95606	20271	0.787
Sdk1	5	+	142332741	142689148	356408	330222	0.770038
Cirbp	10	+	79630586	79634398	3813	12696	0.752066
Thsd4	9	-	59817516	60358842	541327	207596	0.742802
9530091C08Rik	9	+	68613153	68617258	4106	320440	0.734287
Anxa11	14	+	26661656	26706284	44629	11744	0.729862
Cabp7	11	-	4638824	4646781	7958	192650	0.72014
Crispld2	8	+	122516376	122575474	59099	78892	0.7118
Scpep1	11	-	88785334	88816746	31413	74617	0.699747
Syt2	1	+	136543258	136645994	102737	20980	0.686777
Fzd4	7	+	96552904	96558595	5692	14366	0.67628
Gjb2	14	-	57717455	57723502	6048	14619	0.674904
Zfp516	18	+	83125011	83172115	47105	329003	0.674202
Fkbp5	17	-	28536042	28578003	41962	14229	0.667921
Rasd1	11	-	59776683	59778444	1762	19416	0.65484
Edn1	13	+	42396845	42403359	6515	13614	0.623785
Sema5a	15	+	32174568	32626096	451529	20356	0.617216
Pde3a	6	+	141197790	141447872	250083	54611	0.602925
Rps6ka5	12	-	101787988	101963238	175251	73086	0.591716
Bmper	9	+	23027520	23289646	262127	73230	0.57559
Col25a1	3	+	129883796	130299335	415540	77018	0.562338
Plekha7	7	-	123267632	123333355	65724	233765	0.554975
Rhou	8	+	126177829	126187780	9952	69581	0.554004
Racgap1	15	-	99450927	99482052	31126	26934	0.553614
Pbx3	2	-	34027429	34227556	200128	18516	0.546059
Lrrc8d	5	+	106123498	106244229	120732	231549	0.54596
Pacsin2	15	-	83206548	83263249	56702	23970	0.536982
Vamp1	6	+	125165599	125172324	6726	22317	0.536221
F2r	13	-	96371744	96388388	16645	14062	0.534134
Rnf128	X	+	136145159	136207674	62516	66889	0.527535
Zmat4	8	+	24780165	25173575	393411	320158	0.515582
Mctp2	7	-	79222716	79451481	228766	244049	0.512895
Tshz1	18	-	84181019	84255954	74936	110796	0.503601
Kit	5	+	75971049	76052747	81699	16590	0.498095
Chrm2	6	+	36473210	36474610	1401	243764	0.478345
Mgp	6	-	136820956	136824326	3371	17313	0.472823
Lamc2	1	-	154969886	155033577	63692	16782	0.472679
Tanc1	2	+	59450101	59684206	234106	66860	0.469231
Dact1	12	+	72410971	72419881	8911	59036	0.463487
Kif26b	1	+	180795106	180862983	67878	269152	0.462128
Odz3	8	-	49313038	49760044	447007	23965	0.454051
Ptgs2	1	+	151947254	151955147	7894	19225	0.446711
Sorcs3	19	+	48280515	48879995	599481	66673	0.438896
Lphn2	3	-	148478550	148617599	139050	99633	0.438175
Anubl1	6	+	116214253	116279645	65393	67492	0.43208
Mtus1	8	-	42076266	42219080	142815	102103	0.43144
Prelp	1	-	135806855	135817954	11100	116847	0.430006
Rassf3	10	-	120847406	120913306	65901	192678	0.429764
Pik3cb	9	-	98938821	99040506	101686	74769	0.429761
Cdyl	13	+	35751749	35965493	213745	12593	0.429189
Jarid2	13	+	44826272	45016350	190079	16468	0.428422
Ppm1l	3	+	69120840	69359326	238487	242083	0.420435
Gbe1	16	+	70314332	70569961	255630	74185	0.417985
Arhgap10	8	-	79774265	80041806	267542	78514	0.404963
Epb4.1l4b	4	-	57008606	57156520	147915	54357	0.404107
Acta2	19	-	34315581	34329826	14246	11475	0.40205
Snx24	18	+	53405316	53550491	145176	69226	0.400458
Chst8	7	-	35459778	35597695	137918	68947	0.398555
Cobll1	2	-	64927369	65076683	149315	319876	0.397595
Kcng3	17	-	83985297	84031235	45939	225030	0.397152
Aff1	5	+	104183181	104284341	101161	17355	0.394044
Dgkg	16	-	22468519	22622365	153847	110197	0.392798
Plagl1	10	+	12810715	12849694	38980	22634	0.389734
Klf5	14	+	99697910	99712631	14722	12224	0.386386
Spnb1	12	-	77681475	77811534	130060	20741	0.378984
Stat3	11	-	100748124	100800825	52702	20848	0.37462
Asah2	19	-	32059136	32177630	118495	54447	0.37258
Cds1	5	+	102194149	102252871	58723	74596	0.37042
Pcolce2	9	+	95538047	95595970	57924	76477	0.369336
Mkl1	15	-	80842711	81021187	178477	223701	0.367766
Parp12	6	-	39036794	39068348	31555	243771	0.367356
Kcnk2	1	-	191031812	191167711	135900	16526	0.364706
Egln3	12	-	55279969	55304835	24867	112407	0.364027
Myo1b	1	-	51806609	51972796	166188	17912	0.363959
BC016495	19	+	18706506	18726681	20176	225994	0.36157
Ptprm	17	-	67016883	67703727	686845	19274	0.3563
Cabp1	5	-	115618700	115636130	17431	29867	0.354677
Adra1a	14	+	67254095	67352166	98072	11549	0.350682
Nap1l5	6	-	58855228	58857059	1832	58243	0.350158
Sntb2	8	+	109459650	109538092	78443	20650	0.341599
Mtap7	10	+	19868820	20000512	131693	17761	0.33919
Pvalb	15	-	78021547	78036781	15235	19293	0.33579
Clstn2	9	-	97344814	97933586	588773	64085	0.335116
Cdh4	2	+	179177272	179631110	453839	12561	0.329414
Myrip	9	+	120213191	120383952	170762	245049	0.319286
Sgce	6	-	4624350	4697099	72750	20392	0.31629
Ppm1k	6	-	57456496	57485420	28925	243382	0.315441
Hlf	11	-	90197849	90252231	54383	217082	0.310572
Magi1	6	-	93625449	94233898	608450	14924	0.310543
Rps6ka2	17	+	7374464	7507664	133201	20112	0.31023
Atp10d	5	+	72594582	72702533	107952	231287	0.309334
Stard5	7	+	90780527	90790838	10312	170460	0.309039
Prkca	11	-	107799562	108205242	405681	18750	0.305321
Zfp704	3	-	9427023	9610085	183063	170753	0.299787
Col4a1	8	-	11198431	11312730	114300	12826	0.299026
Lrrc1	9	-	77278896	77391866	112971	214345	0.294477
Dapk1	13	+	60703308	60864547	161240	69635	0.289975
Robo1	16	+	72663394	73046345	382952	19876	0.288533
Papss2	19	+	32694495	32741677	47183	23972	0.288045
Slc24a4	12	+	103367629	103504959	137331	238384	0.279318
Rasgef1b	5	-	99646445	99681873	35429	320292	0.278385
Ldlrad3	2	-	101790358	102026534	236177	241576	0.278132
Mansc1	6	-	134559228	134582506	23279	67729	0.276867
Stat1	1	+	52176282	52218707	42426	20846	0.274749
Tmem178	17	+	81343972	81401156	57185	68027	0.274436
Atp1a1	3	-	101380146	101408582	28437	11928	0.272998
Lrp12	15	-	39702149	39775303	73155	239393	0.2713
zfp507	7	-	36557362	36623898	66537	668501	0.270825
Plcb4	2	+	135567566	135838804	271239	18798	0.270006
Zc3h6	2	+	128827915	128844299	16385	78751	0.268552
Kcnab2	4	-	151764853	151851588	86736	16498	0.266773
Dab1	4	+	104040165	104417447	377283	13131	0.264522
Unc5d	8	-	29762522	30330108	567587	210801	0.263241
Apbb2	5	-	66693127	67009910	316784	11787	0.261685
Col4a2	8	+	11313024	11449215	136192	12827	0.259599
Gfra1	19	-	58311182	58528956	217775	14585	0.257147
Lhfp	3	+	52845469	53065601	220133	108927	0.256775
Smad9	3	+	54559504	54605179	45676	55994	0.254811
Elavl4	4	-	109876342	109960116	83775	15572	0.253844
Pygm	19	+	6384429	6398459	14031	19309	0.252059
Maml3	3	-	51493343	51660206	166864	433586	0.249911
Ppp1r9a	6	+	4853320	5115661	262342	243725	0.245721
Ociad2	5	-	73713438	73729878	16441	433904	0.24349
Spry2	14	-	106291732	106296036	4305	24064	0.24143
Rab3ip	10	-	116342840	116387436	44597	216363	0.241256
Dlx5	6	-	6827805	6832068	4264	13395	0.239321
Lrrc20	10	+	60938581	61044990	106410	216011	0.237393
Flt3	5	-	148142317	148212065	69749	14255	0.235711
Dhdh	7	-	52728933	52744166	15234	71755	0.23387
Ccna2	3	-	36463787	36470863	7077	12428	0.233868
Nt5c2	19	-	46962319	47036798	74480	76952	0.232461
Prkaa2	4	-	104707595	104782474	74880	108079	0.231854
Abca5	11	-	110133564	110198989	65426	217265	0.230229
Lrrn3	12	-	42178255	42212338	34084	16981	0.230122
Baz2b	2	-	59737420	59963797	226378	407823	0.229603
Scn4b	9	+	44947125	44962144	15020	399548	0.228726
Mgat4a	1	-	37501401	37592977	91577	269181	0.228208
Bcl11b	12	-	109148613	109241624	93012	58208	0.228166
Flrt3	2	-	140483935	140497205	13271	71436	0.227709
Stk24	14	-	121685563	121778452	92890	223255	0.224184
Itfg2	6	-	128359462	128374928	15467	101142	0.223693
Adrbk2	5	-	113339498	113444534	105037	320129	0.222953
Lifr	15	+	7090542	7141218	50677	16880	0.221538
Neurod1	2	-	79292798	79296793	3996	18012	0.217146
Utrn	10	-	12101986	12581533	479548	22288	0.216442
Pcbp3	10	-	76224602	76424533	199932	59093	0.212106
Sez6l	5	-	112848176	113006205	158030	56747	0.211975
Ctdspl	9	+	118835571	118953116	117546	69274	0.211088
Trps1	15	-	50491988	50721587	229600	83925	0.209567
Sesn1	10	+	41607255	41628230	20976	140742	0.207128
Cntn3	6	-	102113300	102414661	301362	18488	0.206386
Cxcl12	6	+	117118581	117131385	12805	20315	0.206348
Antxr1	6	-	87083847	87285769	201923	69538	0.205538
Tbr1	2	+	61642510	61652171	9662	21375	0.204894
Slit1	19	-	41674749	41818346	143598	20562	0.204567
Adcy9	16	-	4287545	4419587	132043	11515	0.204565
Fmn1	2	+	113167893	113556924	389032	14260	0.20443
Fhl2	1	-	43179919	43220806	40888	14200	0.204217
Epb4.1l3	17	+	69506150	69639329	133180	13823	0.203182
Pip5k1b	19	-	24369286	24630317	261032	18719	0.202313
Grin2a	16	-	9577803	9992626	414824	14811	0.200527
Ets2	16	+	95924093	95942656	18564	23872	0.200111
Camk2d	3	+	126299891	126547972	248082	108058	0.19728
Dst	1	+	34068670	34365497	296828	13518	0.196819
C230081A13Rik	9	-	56075516	56265845	190330	244895	0.19676
Kcnh1	1	+	194014754	194334040	319287	16510	0.196446
Hs2st1	3	-	144094074	144233102	139029	23908	0.194876
Wdsub1	2	-	59690421	59720641	30221	72137	0.194875
Acsl1	8	+	47556396	47621404	65009	14081	0.194148
Ak5	3	-	152125779	152331104	205326	229949	0.193639
Tshz3	7	+	37483137	37558476	75340	243931	0.193381
Frmd6	12	+	71926501	72003221	76721	319710	0.188614
Mtmr12	15	+	12134849	12201995	67147	268783	0.186221
Smad3	9	-	63494574	63605801	111228	17127	0.18376
Plcb1	2	+	134612266	135298158	685893	18795	0.182605
Plekhh2	17	+	84911235	85021469	110235	213556	0.182098
Tiam1	16	-	89787357	89961072	173716	21844	0.17939
Slmo1	18	+	67624503	67640235	15733	225655	0.17637
Scn8a	15	+	100701114	100876360	175247	20273	0.176201
Ttc28	5	+	111308822	111718799	409978	209683	0.172386
Sema3e	5	+	14025276	14256689	231414	20349	0.171472
Tacc1	8	-	26265024	26311921	46898	320165	0.170609
Tspyl2	X	-	148771395	148777027	5633	52808	0.169887
Pdlim1	19	-	40296729	40346023	49295	54132	0.165936
Smoc1	12	+	82127818	82287387	159570	64075	0.165691
Pde4d	13	+	109444371	110741682	1297312	238871	0.163466
Trhde	10	-	113836079	114238420	402342	237553	0.161107
Epha7	4	+	28740302	28892232	151931	13841	0.160476
Nmnat2	1	+	154802231	154966391	164161	226518	0.159831
Scn1a	2	-	66108839	66278894	170056	20265	0.159378
Pmp22	11	+	62945012	62973048	28037	18858	0.158886
Ap3m2	8	-	23897827	23916103	18277	64933	0.156692
Creg1	1	+	167693911	167705435	11525	433375	0.155887
Igf1r	7	+	75097143	75378553	281411	16001	0.15462
Krt222	11	-	99094412	99105381	10970	268481	0.15375
Plscr4	9	+	92352216	92387354	35139	235527	0.153597
Coro6	11	+	77277415	77283003	5589	216961	0.15043
Ptgfrn	3	-	100844159	100914089	69931	19221	0.149641
Ext1	15	-	52899816	53177738	277923	14042	0.149253
Arhgap26	18	+	39152799	39535939	383141	71302	0.148778
Ncoa2	1	-	13129240	13364164	234925	17978	0.148122
Add3	19	+	53277904	53321577	43674	27360	0.147672
Dlgap1	17	+	70774132	71169143	395012	224997	0.144649
Adrb1	19	+	56796862	56798262	1401	11554	0.144422
Cap2	13	+	46597516	46745647	148132	67252	0.142234
D8Ertd82e	8	+	37157915	37210598	52684	244418	0.141685
1700025G04Rik	1	-	153739715	153937229	197515	69399	0.141426
Clec14a	12	-	59365707	59369875	4169	66864	0.140418
Robo2	16	-	73892551	74411157	518607	268902	0.140319
Cntn4	6	+	105627770	106624258	996489	269784	0.140054
Prdm8	5	+	98609888	98616467	6580	77630	0.137087
Vav3	3	+	109143601	109488612	345012	57257	0.132679
Oxr1	15	+	41621061	41692594	71534	170719	0.131693
Dcc	18	-	71413286	72510723	1097438	13176	0.131037
Tnr	1	+	161453900	161854606	400707	21960	0.128999
Pcdh17	14	+	84845481	84934008	88528	219228	0.127899
Smyd3	1	-	180885162	181448134	562973	69726	0.125211
Ablim1	19	-	57111630	57290522	178893	226251	0.124444
Tmtc2	10	-	104624719	105011535	386817	278279	0.122097
Nrp2	1	+	62749891	62865266	115376	18187	0.120088
Mpdz	4	-	80924404	81088709	164306	17475	0.118776
Myst4	14	+	22319076	22491355	172280	54169	0.11849
Ppargc1a	5	-	51848892	51945100	96209	19017	0.118458
Gabrd	4	-	154759089	154772171	13083	14403	0.118285
Arhgef3	14	+	28051225	28217090	165866	71704	0.114349
Cacnb4	2	-	52283840	52532101	248262	12298	0.109117
Itpr1	6	+	108163112	108501103	337992	16438	0.108999
Pkd2	5	+	104888573	104934835	46263	18764	0.108967
Il6st	13	+	113254317	113297049	42733	16195	0.108723
Epb4.1	4	-	131480199	131628012	147814	269587	0.108433
Satb1	17	-	51878794	51971958	93165	20230	0.107905
Mgll	6	+	88674822	88778351	103530	23945	0.106236
Slc4a10	2	+	61884651	62164783	280133	94229	0.105219
Hcn1	13	+	118391507	118765609	374103	15165	0.102922
B3gnt2	11	-	22734747	22765435	30689	53625	0.101838
Plekha5	6	+	140372620	140543427	170808	109135	0.101352
Prss23	7	-	96656295	96666096	9802	76453	0.101091
Sh3rf1	8	+	63702968	63874869	171902	59009	0.0990235
Bcl6	16	-	23965138	23988698	23561	12053	0.0942582
Epha4	1	-	77363760	77511663	147904	13838	0.0938504
Nedd4l	18	+	65183548	65372961	189414	83814	0.0933538
Ptpn14	1	+	191552147	191700574	148428	19250	0.0929417
Parp8	13	-	117643631	117814323	170693	52552	0.0927298
Itgav	2	+	83564672	83643964	79293	16410	0.092094
St6galnac5	3	-	152482850	152645174	162325	26938	0.0910218
Peli2	14	+	48740544	48880558	140015	93834	0.0907309
Ksr1	11	-	78828304	78959856	131553	16706	0.0898971
Ryr2	13	-	11645370	12199212	553843	20191	0.0842379
Tox	4	-	6614605	6917870	303266	252838	0.0836531
Hspa12a	19	-	58870241	58935474	65234	73442	0.0834465
Slc38a2	15	-	96517823	96530129	12307	67760	0.0830535
Frs2	10	-	116507183	116585530	78348	327826	0.0822725
Zbtb20	16	+	43510421	43619183	108763	56490	0.0819882
Ssbp2	13	+	91600694	91843034	242341	66970	0.079639
Rreb1	13	+	37917908	38043871	125964	68750	0.079075
Epas1	17	+	87153242	87230922	77681	13819	0.0775272
Sestd1	2	-	77024612	77083141	58530	228071	0.0768173
Kcnh5	12	-	75998207	76278319	280113	238271	0.0750293
Phactr1	13	+	42775992	43233895	457904	218194	0.0724591
Col6a1	10	-	76171537	76188789	17253	12833	0.0712464
Kcnh7	2	-	62541003	63022344	481342	170738	0.069418
Pld5	1	-	177892437	178205443	313007	319455	0.0672466
Ptprg	14	+	12386526	13070443	683918	19270	0.0645046
Ptpru	4	-	131324372	131394193	69822	19273	0.0632939
Ctgf	10	+	24315313	24318486	3174	14219	0.0619232
Pln	10	+	53057513	53065787	8275	18821	0.0618809
Bcl11a	11	+	23978117	24073194	95078	14025	0.0598493
Mapk10	5	-	103336967	103640353	303387	26414	0.0597156
Osbpl3	6	-	50246806	50332836	86031	71720	0.0582568
Fryl	5	-	73411430	73647857	236428	72313	0.0575367
Dlgap2	8	+	14095875	14847680	751806	244310	0.0569452
Tspan5	3	+	138405159	138567388	162230	56224	0.0542036
Osbpl6	2	+	76244595	76438704	194110	99031	0.0509532
Lypd6	2	+	49983890	50049084	65195	320343	0.0505909
Kcnj2	11	+	110927478	110936965	9488	16518	0.0490959
Pitpnm2	5	-	124568700	124666427	97728	19679	0.0482513
Wasf1	10	+	40603379	40658373	54995	83767	0.0451858
Fhod3	18	+	24867946	25292002	424057	225288	0.0448536
Mllt3	4	-	87415829	87679311	263483	70122	0.0314422
Csmd1	8	-	15892545	17535385	1642841	94109	0.0285109
Dusp6	10	+	98725865	98730118	4254	67603	0.0283929
Fos	12	+	86814851	86818219	3369	14281	0.0280292
Tmem2	19	+	21852832	21932817	79986	83921	0.0278646
Satb2	1	-	56850825	57028178	177354	212712	0.0260604
Cdc14b	13	-	64296645	64376238	79594	218294	0.0259203
Chgb	2	+	132607014	132620808	13795	12653	0.0251553
Hivep1	13	+	42147390	42280395	133006	110521	0.0250266
Sv2b	7	-	82259780	82351581	91802	64176	0.024496
Rnf150	8	+	85387255	85608713	221459	330812	0.022877
Cited2	10	+	17443052	17445462	2411	17684	0.0226072
Pnpo	11	-	96799130	96805333	6204	103711	0.0132442
Rasa3	8	-	13567218	13677587	110370	19414	0.0126965
Gda	19	-	21465797	21547151	81355	14544	0.0120407
Mreg	1	-	72206019	72258881	52863	381269	0.0101815
Dip2b	15	+	99984827	100046097	61271	239667	0.00863806
Jak1	4	-	100824579	100937887	113309	16451	0.00858449
Dpp10	1	-	125228719	125942129	713411	269109	0.00583269
Sh3gl2	4	+	84851360	85035284	183925	20404	0.00390922
Tjp1	7	-	72441054	72516125	75072	21872	0.00306578
Dync1i1	6	+	5675808	5978039	302232	13426	0.00101101
Slc36a4	9	+	15514213	15543233	29021	234967	0.000828411
Fras1	5	+	96802974	97213747	410774	231470	0.000585676
Ankrd6	4	-	32891010	33037801	146792	140577	0.00021868
