# Supplementary material for: Misregulation of Alternative Splicing in a Mouse Model of Rett Syndrome
Source: PLoS Genet. 2016 Jun 28;12(6):e1006129. doi: 10.1371/journal.pgen.1006129 (PMC4924826; doi:10.1371/journal.pgen.1006129)
Supplement: S3 Table — (XLSX) [file pgen.1006129.s012.xlsx]

## Sheet: Sheet1
Category	event_name	Gene symbol	WT_PSI	KO_PSI	ΔPSI	Bayes_factor
SE	chr1:134905714:134905769:-@chr1:134901231:134901269:-@chr1:134900368:134900467:-	Mdm4	0.68	0.98	-0.3	1000000000000
SE	chr1:134905714:134905769:-@chr1:134901231:134901298:-@chr1:134900368:134900467:-	Mdm4	0.79	0.99	-0.2	1000000000000
SE	chr1:16499423:16499489:-@chr1:16476101:16476231:-@chr1:16453116:16453275:-	Stau2	0.6	0.27	0.33	1000000000000
SE	chr1:172079402:172079590:-@chr1:172078127:172078177:-@chr1:172073528:172073594:-	Uap1	0.22	0.55	-0.33	1000000000000
SE	chr1:193940150:193940227:-@chr1:193932525:193932582:-@chr1:193924343:193925036:-	Rcor3	0.41	0.72	-0.31	15497.3
SE	chr1:22411822:22411911:-@chr1:22394525:22394596:-@chr1:22387532:22387644:-	Rims1	0.85	0.51	0.34	1000000000000
SE	chr1:22733769:22733849:-@chr1:22637251:22637319:-@chr1:22603210:22603423:-	Rims1	0.61	0.32	0.29	1000000000000
SE	chr1:34885612:34885692:-@chr1:34880865:34880900:-@chr1:34876712:34876854:-	Fam168b	0.33	0.58	-0.25	1000000000000
SE	chr1:80501900:80502038:-@chr1:80500494:80500569:-@chr1:80497648:80498401:-	Dock10	0.57	0.31	0.26	1.64854e+07
SE	chr1:83263877:83264062:-@chr1:83262544:83262630:-@chr1:83260357:83260409:-	Sphkap	0.68	0.14	0.54	1000000000000
SE	chr10:106817136:106817207:+@chr10:106817283:106817359:+@chr10:106819560:106819769:+	Lin7a	0.53	0.27	0.26	1000000000000
SE	chr10:107689813:107689980:+@chr10:107690381:107690551:+@chr10:107696812:107696902:+	Ppp1r12a	0.63	0.25	0.38	1000000000000
SE	chr10:115986089:115986231:-@chr10:115974277:115974334:-@chr10:115964883:115965005:-	Cnot2	0.41	0.97	-0.56	1000000000000
SE	chr10:116018509:116018567:-@chr10:115986089:115986161:-@chr10:115964883:115965005:-	Cnot2	0.64	0.86	-0.22	14875.9
SE	chr10:13786389:13786490:+@chr10:13837325:13837406:+@chr10:13846258:13846302:+	Hivep2	0.1	0.33	-0.23	5.80597e+08
SE	chr10:80777737:80777863:+@chr10:80778624:80778701:+@chr10:80780071:80780148:+	Pip5k1c	0.25	0.53	-0.28	1000000000000
SE	chr10:80867569:80867753:-@chr10:80866097:80866173:-@chr10:80858936:80863816:-	Nfic	0.44	0.93	-0.49	1000000000000
SE	chr11:101433216:101433291:+@chr11:101433776:101433886:+@chr11:101434122:101434286:+	Nbr1	0.92	0.7	0.22	1000000000000
SE	chr11:116161580:116161747:-@chr11:116158885:116158977:-@chr11:116156858:116157003:-	Exoc7	0.82	0.62	0.2	1000000000000
SE	chr11:120844547:120844657:-@chr11:120841980:120842068:-@chr11:120835135:120835283:-	Csnk1d	0	0.23	-0.23	1000000000000
SE	chr11:33743130:33743585:-@chr11:33551540:33551572:-@chr11:33545503:33545627:-	Kcnip1	0.6	0.8	-0.2	16102.6
SE	chr11:46250449:46250511:+@chr11:46253308:46253477:+@chr11:46254065:46256223:+	Med7	0.87	0.54	0.33	1000000000000
SE	chr11:49058695:49059119:+@chr11:49065052:49065176:+@chr11:49074073:49076526:+	Mgat1	0.16	0.48	-0.32	1000000000000
SE	chr11:51080673:51080833:+@chr11:51084039:51084097:+@chr11:51085302:51085524:+	Clk4	0.15	0.37	-0.22	1000000000000
SE	chr11:62217301:62217353:-@chr11:62216938:62216964:-@chr11:62214703:62214769:-	Ncor1	0.56	0.98	-0.42	1000000000000
SE	chr11:93973347:93973460:+@chr11:93974577:93974615:+@chr11:93975487:93975663:+	Spag9	0.51	0.12	0.39	1000000000000
SE	chr12:55786847:55786958:-@chr12:55779497:55779610:-@chr12:55774454:55774837:-	Eapp	0.74	0.99	-0.25	1000000000000
SE	chr12:90751383:90751556:+@chr12:90756350:90756376:+@chr12:90771335:90771454:+	Nrxn3	0.44	0.14	0.3	1000000000000
SE	chr13:112239141:112239207:-@chr13:112238104:112238163:-@chr13:112230840:112231024:-	Gpbp1	0.66	0.91	-0.25	1000000000000
SE	chr13:23454672:23454744:-@chr13:23454449:23454523:-@chr13:23444973:23449582:-	Zfp322a	0.46	0.17	0.29	1000000000000
SE	chr13:54850931:54851030:-@chr13:54843370:54843469:-@chr13:54838034:54841974:-	Gprin1	0.27	0.07	0.2	1000000000000
SE	chr13:91704215:91704299:+@chr13:91781907:91781996:+@chr13:91803723:91803782:+	Ssbp2	0.27	0.93	-0.66	1000000000000
SE	chr13:95992430:95993005:-@chr13:95893219:95893275:-@chr13:95877610:95877800:-	Pde8b	0.99	0.69	0.3	1000000000000
SE	chr13:95992430:95993005:-@chr13:95893219:95893278:-@chr13:95877610:95877800:-	Pde8b	0.99	0.67	0.32	1000000000000
SE	chr13:9720019:9720178:-@chr13:9709392:9709553:-@chr13:9697874:9697951:-	Zmynd11	0.62	0.84	-0.22	1000000000000
SE	chr14:13305923:13306029:-@chr14:13304912:13304920:-@chr14:13299537:13299693:-	Cadps	0.49	0.23	0.26	231.07
SE	chr14:32898596:32898851:-@chr14:32898093:32898167:-@chr14:32893748:32896432:-	Dph3	0.71	0.92	-0.21	1000000000000
SE	chr14:32898596:32898851:-@chr14:32898093:32898293:-@chr14:32893748:32896432:-	Dph3	0.39	0.69	-0.3	1000000000000
SE	chr14:46249255:46249428:-@chr14:46242516:46242617:-@chr14:46240387:46240515:-	Ddhd1	0.72	0.37	0.35	1.34167e+07
SE	chr14:71018046:71018215:-@chr14:71017762:71017836:-@chr14:71017092:71017247:-	Epb4.9	0.27	0.62	-0.35	1000000000000
SE	chr15:103045699:103045783:-@chr15:103045453:103045552:-@chr15:103043503:103043685:-	Cbx5	0.41	0.64	-0.23	1000000000000
SE	chr15:57900874:57900984:-@chr15:57895610:57895735:-@chr15:57883779:57886637:-	Zhx1	0.08	0.31	-0.23	1000000000000
SE	chr15:73225078:73225174:-@chr15:73190456:73190767:-@chr15:73173563:73173789:-	Ptk2	0.08	0.35	-0.27	1000000000000
SE	chr15:75905972:75906061:-@chr15:75905037:75905087:-@chr15:75902837:75902998:-	Puf60	0.18	0.38	-0.2	1000000000000
SE	chr15:81846308:81846570:-@chr15:81834188:81834209:-@chr15:81829935:81830044:-	Pppde2	0.96	0.7	0.26	1000000000000
SE	chr15:93166771:93166896:-@chr15:93147970:93148039:-@chr15:93116841:93116993:-	Yaf2	0.43	0.67	-0.24	1000000000000
SE	chr16:13837136:13837240:-@chr16:13836479:13836708:-@chr16:13834023:13834939:-	Pdxdc1	0.89	0.62	0.27	1000000000000
SE	chr16:17683252:17683281:-@chr16:17680642:17680854:-@chr16:17674498:17674751:-	Med15	0.98	0.75	0.23	1000000000000
SE	chr16:20297666:20297806:-@chr16:20293427:20293475:-@chr16:20287930:20288025:-	Parl	0.99	0.75	0.24	1000000000000
SE	chr16:31743192:31743356:+@chr16:31771843:31771941:+@chr16:31781868:31781921:+	Dlg1	0.42	0.81	-0.39	295125
SE	chr16:36875288:36875349:+@chr16:36885097:36885274:+@chr16:36886217:36886314:+	Golgb1	0.65	0.39	0.26	18952.2
SE	chr16:52270760:52270892:-@chr16:52268903:52268941:-@chr16:52268495:52268612:-	Alcam	0.79	0.53	0.26	1000000000000
SE	chr16:96829643:96829945:-@chr16:96819401:96819463:-@chr16:96813687:96815021:-	Dscam	0.11	0.33	-0.22	1.94291e+09
SE	chr17:24551620:24551679:+@chr17:24551986:24552107:+@chr17:24554983:24555163:+	Rnps1	0.78	0.58	0.2	1000000000000
SE	chr17:36033990:36034048:-@chr17:36033205:36033390:-@chr17:36032616:36033017:-	2310061I04Rik	0.28	0.53	-0.25	1000000000000
SE	chr17:51881971:51882174:-@chr17:51881372:51881467:-@chr17:51875512:51879738:-	Satb1	0.04	0.26	-0.22	1000000000000
SE	chr17:66692166:66693705:-@chr17:66689824:66689880:-@chr17:66686322:66687494:-	1110012J17Rik	0.99	0.76	0.23	1000000000000
SE	chr17:69636597:69636677:+@chr17:69636952:69637068:+@chr17:69638191:69639325:+	Epb4.1l3	0.8	0.5	0.3	1000000000000
SE	chr17:71011909:71012149:+@chr17:71067536:71067565:+@chr17:71110415:71110785:+	Dlgap1	0.9	0.68	0.22	1000000000000
SE	chr17:90607663:90607834:-@chr17:90563132:90563221:-@chr17:90561454:90561773:-	Nrxn1	0.58	0.34	0.24	1000000000000
SE	chr17:91103406:91103707:-@chr17:91101328:91101351:-@chr17:91100084:91100245:-	Nrxn1	0.68	0.44	0.24	1000000000000
SE	chr18:10022816:10022848:-@chr18:10017989:10018093:-@chr18:10016539:10016642:-	Usp14	0.38	0.7	-0.32	1000000000000
SE	chr18:21179389:21179500:+@chr18:21182910:21183017:+@chr18:21184587:21186724:+	Rnf138	0.4	0.02	0.38	1000000000000
SE	chr18:25654723:25654803:-@chr18:25649582:25649725:-@chr18:25645295:25645466:-	Celf4	0.76	0.55	0.21	1000000000000
SE	chr18:34738212:34738421:-@chr18:34731110:34731315:-@chr18:34726690:34726808:-	Nme5	0.6	0.4	0.2	7078.78
SE	chr18:39466356:39466506:+@chr18:39517207:39517317:+@chr18:39522771:39522862:+	Arhgap26	0.25	0.49	-0.24	1000000000000
SE	chr18:59222035:59222216:+@chr18:59225489:59225539:+@chr18:59231847:59232071:+	A730017C20Rik	0.05	0.33	-0.28	1000000000000
SE	chr18:76422094:76422381:+@chr18:76446514:76446603:+@chr18:76447582:76447775:+	Smad2	0.42	0.85	-0.43	1000000000000
SE	chr19:40424389:40424503:-@chr19:40418846:40418929:-@chr19:40411476:40411525:-	Sorbs1	0.69	0.36	0.33	6129.08
SE	chr2:151426714:151426810:-@chr2:151425993:151426100:-@chr2:151422845:151422994:-	Snph	0.64	0.31	0.33	1000000000000
SE	chr2:163484194:163484395:+@chr2:163484886:163484971:+@chr2:163529222:163529291:+	Pkig	0.07	0.45	-0.38	1000000000000
SE	chr2:168032074:168032562:-@chr2:168030100:168030274:-@chr2:168014782:168014894:-	Adnp	0.46	0.15	0.31	1000000000000
SE	chr2:20211521:20211668:+@chr2:20261549:20261736:+@chr2:20451586:20451869:+	Etl4	0.13	0.33	-0.2	1000000000000
SE	chr2:26244669:26244836:-@chr2:26244012:26244080:-@chr2:26243076:26243191:-	Sdccag3	0.32	0.12	0.2	1000000000000
SE	chr2:30909544:30909738:-@chr2:30908505:30908657:-@chr2:30895925:30896034:-	Fnbp1	0.32	0.9	-0.58	1000000000000
SE	chr2:30909544:30909738:-@chr2:30908505:30908687:-@chr2:30895925:30896034:-	Fnbp1	0.34	0.83	-0.49	1000000000000
SE	chr2:4527016:4527112:+@chr2:4529045:4529116:+@chr2:4532013:4535089:+	Frmd4a	0.64	0.92	-0.28	1000000000000
SE	chr2:70608061:70608132:-@chr2:70606919:70606987:-@chr2:70595531:70595606:-	Tlk1	0.88	0.66	0.22	103.33
SE	chr2:71066657:71066747:+@chr2:71071706:71071765:+@chr2:71073972:71074087:+	Dync1i2	0.7	0.93	-0.23	1000000000000
SE	chr3:102843856:102843965:+@chr3:102844364:102844456:+@chr3:102845068:102845165:+	Csde1	0.77	0.37	0.4	1000000000000
SE	chr3:126667856:126668080:-@chr3:126666301:126666399:-@chr3:126665169:126665323:-	Ank2	0.64	0.85	-0.21	1000000000000
SE	chr3:13471655:13471943:+@chr3:13472700:13472792:+@chr3:13776825:13777103:+	Ralyl	0.62	0.84	-0.22	69.53
SE	chr3:135253280:135253452:-@chr3:135252291:135252468:-@chr3:135247619:135248479:-	Nfkb1	0.66	0.43	0.23	102.72
SE	chr3:26032164:26032974:-@chr3:25819100:25819159:-@chr3:25811564:25811716:-	Nlgn1	0.29	0.03	0.26	1000000000000
SE	chr3:33963041:33963241:+@chr3:33967083:33967174:+@chr3:33967839:33968266:+	Fxr1	0.33	0.7	-0.37	1000000000000
SE	chr3:5576038:5576239:-@chr3:5570487:5570629:-@chr3:5563620:5563729:-	Pxmp3	0.16	0.41	-0.25	1000000000000
SE	chr3:80495242:80495356:-@chr3:80494326:80494439:-@chr3:80493025:80493273:-	Gria2	0.49	0.19	0.3	1000000000000
SE	chr3:80495242:80495356:-@chr3:80494326:80494440:-@chr3:80493025:80493273:-	Gria2	0.49	0.19	0.3	1000000000000
SE	chr3:87723467:87723573:+@chr3:87723725:87723750:+@chr3:87725739:87725970:+	Mrpl24	0.13	0.4	-0.27	3.01377e+10
SE	chr3:88615136:88615291:-@chr3:88614560:88614924:-@chr3:88609211:88612194:-	Syt11	0.43	0.12	0.31	1000000000000
SE	chr3:8944611:8944712:-@chr3:8943551:8943577:-@chr3:8934992:8935040:-	Tpd52	0.42	0.66	-0.24	311.61
SE	chr3:94657872:94657996:+@chr3:94659965:94660123:+@chr3:94664718:94664893:+	Pogz	0.68	0.96	-0.28	1000000000000
SE	chr3:95591207:95591307:-@chr3:95590243:95590374:-@chr3:95588977:95589029:-	Rprd2	0.52	0.99	-0.47	1000000000000
SE	chr3:97514144:97514367:-@chr3:97513405:97513506:-@chr3:97510795:97510980:-	Pde4dip	0.27	0.53	-0.26	4.16282e+07
SE	chr4:11893031:11893128:-@chr4:11892761:11892795:-@chr4:11885332:11889380:-	Pdp1	0.76	0.55	0.21	1000000000000
SE	chr4:123047048:123047211:-@chr4:123046064:123046075:-@chr4:123045118:123045280:-	Macf1	0.37	0.62	-0.25	1000000000000
SE	chr4:123047048:123047211:-@chr4:123046064:123046078:-@chr4:123045118:123045280:-	Macf1	0.16	0.58	-0.42	1000000000000
SE	chr4:130308491:130308787:+@chr4:130309857:130310093:+@chr4:130318669:130318936:+	Pum1	0.99	0.79	0.2	1000000000000
SE	chr4:13678444:13678895:+@chr4:13698523:13698692:+@chr4:13762780:13762917:+	Runx1t1	0.84	0.62	0.22	1000000000000
SE	chr4:137418152:137418296:+@chr4:137460985:137461070:+@chr4:137469683:137469769:+	Ece1	0.36	0.09	0.27	1000000000000
SE	chr4:137638808:137638903:+@chr4:137643448:137643480:+@chr4:137652667:137652846:+	Eif4g3	0.3	0.53	-0.23	1000000000000
SE	chr4:21673803:21673921:+@chr4:21674630:21674723:+@chr4:21675284:21677693:+	Ccnc	0.58	0.99	-0.41	1000000000000
SE	chr4:58924741:58924802:-@chr4:58917876:58917979:-@chr4:58898240:58898370:-	AI314180	0.42	0.62	-0.2	153512
SE	chr5:101103008:101103275:-@chr5:101096911:101097077:-@chr5:101092599:101092720:-	Coq2	0.61	0.89	-0.28	1000000000000
SE	chr5:108494761:108494984:+@chr5:108498181:108498542:+@chr5:108509844:108510042:+	Mtf2	0.42	0.2	0.22	105.42
SE	chr5:108798375:108798697:+@chr5:108799806:108800054:+@chr5:108801235:108801427:+	AK141638	0.77	0.99	-0.22	1000000000000
SE	chr5:110425546:110425652:+@chr5:110432372:110432471:+@chr5:110435963:110436089:+	Zfp932	0.26	0.72	-0.46	1000000000000
SE	chr5:130060318:130060583:+@chr5:130065344:130065496:+@chr5:130066555:130066680:+	Sfswap	0.58	0.19	0.39	1000000000000
SE	chr5:43628546:43628827:+@chr5:43629566:43629655:+@chr5:43635825:43635915:+	Cpeb2	0.77	0.4	0.37	1000000000000
SE	chr5:68152353:68152441:-@chr5:68147889:68147933:-@chr5:68142252:68142324:-	Atp8a1	0.72	0.94	-0.22	1000000000000
SE	chr5:8107002:8107019:-@chr5:8094986:8095047:-@chr5:8092731:8092831:-	Adam22	0.22	0.46	-0.24	1628.28
SE	chr5:8107002:8107019:-@chr5:8094986:8095180:-@chr5:8092731:8092831:-	Adam22	0.43	0.71	-0.28	4.09793e+08
SE	chr5:8107002:8107019:-@chr5:8095073:8095180:-@chr5:8092731:8092831:-	Adam22	0.55	0.83	-0.28	1000000000000
SE	chr6:103615805:103615975:+@chr6:103616914:103616961:+@chr6:103618722:103618842:+	Chl1	0.59	0.15	0.44	1000000000000
SE	chr6:113054929:113055115:+@chr6:113059418:113059610:+@chr6:113059879:113059984:+	Setd5	0.76	0.46	0.3	1317.2
SE	chr6:149137128:149137234:-@chr6:149131916:149132060:-@chr6:149119355:149119572:-	Amn1	0.76	0.45	0.31	1000000000000
SE	chr6:29718443:29718906:+@chr6:29749439:29749584:+@chr6:29813143:29813251:+	Ahcyl2	0.27	0.02	0.25	1000000000000
SE	chr6:31170351:31170519:+@chr6:31194105:31194358:+@chr6:31227848:31227955:+	2210408F21Rik	0.48	0.23	0.25	1000000000000
SE	chr6:31170351:31170519:+@chr6:31194105:31194358:+@chr6:31235003:31235120:+	2210408F21Rik	0.63	0.36	0.27	9.72228e+07
SE	chr6:32918201:32918318:-@chr6:32843392:32843406:-@chr6:32842292:32842375:-	Chchd3	0.88	0.6	0.28	1000000000000
SE	chr6:38437108:38437150:+@chr6:38439254:38439304:+@chr6:38440384:38441931:+	Ubn2	0.31	0.01	0.3	1000000000000
SE	chr6:38501444:38501908:+@chr6:38504980:38505063:+@chr6:38520510:38520604:+	Luc7l2	0.57	0.11	0.46	1000000000000
SE	chr6:42300945:42301147:+@chr6:42301269:42301361:+@chr6:42301474:42301968:+	Zyx	0.95	0.75	0.2	1000000000000
SE	chr6:4628067:4628110:-@chr6:4627163:4627197:-@chr6:4624350:4624632:-	Sgce	0.7	0.39	0.31	1000000000000
SE	chr6:4628067:4628110:-@chr6:4627163:4627233:-@chr6:4624350:4624632:-	Sgce	0.5	0.15	0.35	1000000000000
SE	chr6:4696980:4697204:-@chr6:4680006:4680113:-@chr6:4669374:4669496:-	Sgce	0.02	0.26	-0.24	1000000000000
SE	chr6:51413410:51413492:-@chr6:51411919:51412054:-@chr6:51410931:51411432:-	Hnrnpa2b1	0.83	0.57	0.26	1000000000000
SE	chr6:79968871:79969180:+@chr6:79969548:79969700:+@chr6:79971608:79974926:+	Lrrtm4	0.38	0.17	0.21	2.85836e+11
SE	chr6:79968871:79969180:+@chr6:79969618:79969700:+@chr6:79971608:79974926:+	Lrrtm4	0.38	0.15	0.23	3.86351e+09
SE	chr6:79968871:79969180:+@chr6:79969637:79969700:+@chr6:79971608:79974926:+	Lrrtm4	0.37	0.15	0.22	4.07955e+07
SE	chr7:104713661:104713810:-@chr7:104706641:104706736:-@chr7:104698841:104699251:-	1810020D17Rik	0.62	0.82	-0.2	1000000000000
SE	chr7:104727876:104728007:-@chr7:104724098:104724201:-@chr7:104713661:104713810:-	1810020D17Rik	0.68	0.41	0.27	1000000000000
SE	chr7:138514660:138514903:+@chr7:138517050:138517344:+@chr7:138517579:138517777:+	Pstk	0.52	0.89	-0.37	1000000000000
SE	chr7:140042278:140042392:-@chr7:140028783:140028890:-@chr7:140019144:140019565:-	Mettl10	0.16	0.53	-0.37	1000000000000
SE	chr7:148496661:148496908:-@chr7:148487499:148487585:-@chr7:148483075:148483515:-	Deaf1	0.25	0.49	-0.24	1000000000000
SE	chr7:97540869:97540963:+@chr7:97543673:97543792:+@chr7:97544984:97545153:+	Sytl2	0.62	0.99	-0.37	1000000000000
SE	chr8:125432568:125432706:-@chr8:125424502:125424598:-@chr8:125423879:125424049:-	Ankrd11	0.57	0.23	0.34	1000000000000
SE	chr8:26832902:26833072:+@chr8:26833503:26833585:+@chr8:26834552:26835359:+	Ppapdc1b	0.37	0.13	0.24	1000000000000
SE	chr8:36727722:36727848:+@chr8:36734776:36734885:+@chr8:36739784:36742503:+	Mfhas1	0.33	0.77	-0.44	4.98374e+10
SE	chr8:4324886:4325100:-@chr8:4312557:4312614:-@chr8:4311599:4311786:-	Elavl1	0	0.2	-0.2	1000000000000
SE	chr8:71346056:71346149:+@chr8:71348951:71349028:+@chr8:71351176:71351543:+	Ints10	0.79	0.54	0.25	1000000000000
SE	chr9:108419418:108419571:+@chr9:108421034:108421157:+@chr9:108430920:108431249:+	Qrich1	0.26	0.49	-0.23	1000000000000
SE	chr9:109971197:109971489:+@chr9:109975117:109975209:+@chr9:109980507:109980588:+	Mtap4	0.52	0.86	-0.34	1000000000000
SE	chr9:122041011:122041060:+@chr9:122041746:122041868:+@chr9:122046024:122046719:+	Snrk	0.82	0.58	0.24	1000000000000
SE	chr9:28816811:28816962:-@chr9:28813839:28813874:-@chr9:28808290:28808322:-	Ntm	0.28	0.59	-0.31	1000000000000
SE	chr9:65699174:65699265:-@chr9:65686742:65686844:-@chr9:65676733:65681255:-	Trip4	0.67	1	-0.33	1000000000000
SE	chr9:69851376:69851474:+@chr9:69852113:69852148:+@chr9:69854871:69856124:+	Bnip2	0.52	0.27	0.25	492783
SE	chr9:89106222:89106319:+@chr9:89110047:89110308:+@chr9:89134680:89135063:+	Mthfs	0.64	0.4	0.24	1000000000000
SE	chrX:132373573:132373801:+@chrX:132374284:132374411:+@chrX:132374932:132375008:+	Gprasp2	0.14	0.36	-0.22	1000000000000
RI	chr1:95523710-95523602:-@chr1:95522785-95522628:-	Stk25	0.49	0.27	0.22	1000000000000
RI	chr10:79441350-79441293:-@chr10:79441220-79441137:-	ORF61	0.39	0.18	0.21	1000000000000
RI	chr11:120570244-120570313:+@chr11:120570426-120570560:+	Aspscr1	0.39	0.59	-0.2	34024719679.71
RI	chr13:55578134-55577997:-@chr13:55577677-55577507:-	Dbn1	0.53	0.23	0.3	1000000000000
RI	chr17:28465912-28466225:+@chr17:28466319-28466467:+	Rpl10a	0.46	0.26	0.2	1720.12
RI	chr18:34491404-34491479:+@chr18:34493947-34494018:+	Srp19	0.38	0.14	0.24	1000000000000
RI	chr2:26243191-26243076:-@chr2:26242831-26242175:-	Sdccag3	0.17	0.48	-0.31	1000000000000
RI	chr3:84771362-84771485:+@chr3:84773087-84773223:+	Fbxw7	0.48	0.1	0.38	1000000000000
RI	chr5:134834988-134834858:-@chr5:134833766-134833531:-	Gtf2ird1	0.43	0.23	0.2	1000000000000
RI	chr5:67677335-67677455:+@chr5:67678249-67682700:+	Tmem33	0.86	0.51	0.35	1000000000000
RI	chr7:87436001-87436210:+@chr7:87436255-87436465:+	Vps33b	0.22	0.52	-0.3	1000000000000
MXE	chr1:40057469:40057594:+@chr1:40058275:40058436:+@chr1:40060602:40060832:+@chr1:40061652:40061758:+	Map4k4	0.85	0.65	0.2	1000000000000
MXE	chr1:55193521:55193583:+@chr1:55201968:55202068:+@chr1:55205163:55205205:+@chr1:55205392:55205478:+	Mobkl3	0.64	0.87	-0.23	1000000000000
MXE	chr10:115986089:115986231:-@chr10:115964883:115965005:-@chr10:115954373:115954439:-@chr10:115944097:115944244:-	Cnot2	0.31	0.09	0.22	1000000000000
MXE	chr10:116018509:116018567:-@chr10:115986089:115986161:-@chr10:115964883:115965005:-@chr10:115954373:115954439:-	Cnot2	0.89	0.46	0.43	1000000000000
MXE	chr10:122605283:122605428:-@chr10:122600649:122600710:-@chr10:122590097:122590183:-@chr10:122583850:122583994:-	Usp15	0.43	0.73	-0.3	1000000000000
MXE	chr10:39451544:39451812:-@chr10:39401279:39401355:-@chr10:39365362:39365614:-@chr10:39360186:39360317:-	E130307A14Rik	0.43	0.23	0.2	22.27
MXE	chr10:58814831:58815007:+@chr10:58817088:58817158:+@chr10:58818098:58818168:+@chr10:58824609:58824708:+	P4ha1	0.31	0.61	-0.3	7331391887
MXE	chr10:61158262:61159490:+@chr10:61161046:61161176:+@chr10:61162191:61162376:+@chr10:61164782:61165521:+	Tysnd1	0.86	0.42	0.44	1000000000000
MXE	chr10:79875950:79876082:-@chr10:79875572:79875807:-@chr10:79873143:79873366:-@chr10:79871910:79873019:-	Tcf3	0.58	0.37	0.21	26.04
MXE	chr10:79875950:79876082:-@chr10:79875572:79875807:-@chr10:79873143:79873369:-@chr10:79871910:79873019:-	Tcf3	0.47	0.27	0.2	87.06
MXE	chr11:101152697:101152846:-@chr11:101151753:101151813:-@chr11:101151097:101151239:-@chr11:101149581:101150295:-	Becn1	0.62	0.42	0.2	1000000000000
MXE	chr11:95171349:95171560:-@chr11:95167363:95167510:-@chr11:95164447:95164623:-@chr11:95161293:95161532:-	Myst2	0.79	0.59	0.2	1000000000000
MXE	chr13:56197485:56197595:-@chr13:56191119:56191218:-@chr13:56189613:56189703:-@chr13:56185557:56185646:-	H2afy	0.8	0.52	0.28	1000000000000
MXE	chr14:5267525:5267687:+@chr14:5268641:5268772:+@chr14:5676508:5676639:+@chr14:5677315:5677497:+	Gm2897	0.46	0.67	-0.21	5548.34
MXE	chr16:17623998:17624084:+@chr16:17625789:17625955:+@chr16:17626037:17626112:+@chr16:17626523:17626631:+	Smpd4	0.36	0.16	0.2	353611212.6
MXE	chr16:35347685:35347879:-@chr16:35329584:35329699:-@chr16:35318890:35318955:-@chr16:35311217:35314373:-	Sec22a	0.44	0.98	-0.54	1000000000000
MXE	chr16:94624921:94624975:+@chr16:94630161:94630323:+@chr16:94630354:94630508:+@chr16:94631291:94631336:+	Ttc3	1	0.63	0.37	1000000000000
MXE	chr17:36038313:36038556:-@chr17:36035333:36035412:-@chr17:36035202:36035295:-@chr17:36034541:36034860:-	Atat1	0.44	0.04	0.4	1000000000000
MXE	chr18:34380638:34380930:+@chr18:34420659:34420811:+@chr18:34425712:34425876:+@chr18:34427952:34428033:+	Apc	0.37	0.76	-0.39	1660590.22
MXE	chr2:105842086:105842232:-@chr2:105821139:105821277:-@chr2:105810605:105810673:-@chr2:105806865:105807251:-	Dnajc24	0.42	0.66	-0.24	350703.91
MXE	chr2:130545576:130545711:-@chr2:130542997:130543083:-@chr2:130539133:130539239:-@chr2:130538688:130538762:-	4930402H24Rik	0.28	0.54	-0.26	2238919.88
MXE	chr2:24912621:24912696:+@chr2:24913485:24913490:+@chr2:24913749:24913841:+@chr2:24914541:24914593:+	Nelf	0.69	0.49	0.2	64.17
MXE	chr2:24912621:24912696:+@chr2:24913485:24913490:+@chr2:24913773:24913841:+@chr2:24914541:24914593:+	Nelf	0.73	0.49	0.24	168785.43
MXE	chr2:70811310:70811449:-@chr2:70805107:70805213:-@chr2:70804505:70804570:-@chr2:70802620:70803736:-	Mettl8	0.45	0.18	0.27	7221.23
MXE	chr2:74408992:74409033:-@chr2:74406998:74407185:-@chr2:74389518:74393103:-@chr2:74389118:74389158:-	Lnp	0.28	0.52	-0.24	1000000000000
MXE	chr3:37209215:37209361:-@chr3:37208859:37208987:-@chr3:37208267:37208404:-@chr3:37207549:37208103:-	Cetn4	0.59	0.9	-0.31	1000000000000
MXE	chr3:80496207:80496454:-@chr3:80495242:80495356:-@chr3:80494326:80494440:-@chr3:80493025:80493273:-	Gria2	0.51	0.28	0.23	1000000000000
MXE	chr3:8944611:8944712:-@chr3:8943551:8943577:-@chr3:8936439:8936480:-@chr3:8934992:8935040:-	Tpd52	0.5	0.16	0.34	1000000000000
MXE	chr3:89857430:89857531:+@chr3:89860129:89860246:+@chr3:89860451:89860504:+@chr3:89862407:89862573:+	4933434E20Rik	0.84	0.44	0.4	1000000000000
MXE	chr4:108874710:108874877:-@chr4:108844879:108844929:-@chr4:108829260:108829338:-@chr4:108806349:108806425:-	Osbpl9	0.66	0.35	0.31	59.76
MXE	chr5:8092340:8092406:-@chr5:8090142:8090252:-@chr5:8087982:8088068:-@chr5:8082146:8082269:-	Adam22	0.47	0.18	0.29	1000000000000
MXE	chr6:113219726:113219864:+@chr6:113220516:113220695:+@chr6:113227784:113227939:+@chr6:113230597:113231386:+	Mtmr14	0.3	0.63	-0.33	1000000000000
MXE	chr6:31170351:31170519:+@chr6:31194105:31194358:+@chr6:31227848:31227955:+@chr6:31235003:31235120:+	2210408F21Rik	0.41	0.12	0.29	1000000000000
MXE	chr8:46868156:46868314:+@chr8:46868897:46868980:+@chr8:46870623:46870679:+@chr8:46875330:46875379:+	Sorbs2	0.11	0.4	-0.29	1000000000000
MXE	chr8:68403229:68403305:+@chr8:68490946:68491154:+@chr8:68645650:68645798:+@chr8:68800561:68800611:+	March1	0.99	0.77	0.22	1000000000000
MXE	chr8:87136184:87136311:+@chr8:87138594:87138690:+@chr8:87139473:87139569:+@chr8:87141691:87141796:+	Cacna1a	0.64	0.39	0.25	1000000000000
MXE	chrX:71263469:71263705:-@chrX:71262469:71262769:-@chrX:71261887:71262036:-@chrX:71259253:71260840:-	Irak1	0.4	0.15	0.25	1000000000000
MXE	chrX:71263469:71263705:-@chrX:71262469:71262850:-@chrX:71261887:71262036:-@chrX:71259253:71260840:-	Irak1	0.49	0.1	0.39	1000000000000
A5SS	chr1:135608399:135608209|135608219:-@chr1:135600842:135603573:-	Atp2b4	0.51	0.18	0.33	1000000000000
A5SS	chr1:164609738:164609616|164609631:-@chr1:164608141:164608359:-	Prrc2c	0.34	0.64	-0.3	1000000000000
A5SS	chr1:164651670:164651561|164651576:-@chr1:164650612:164650737:-	Prrc2c	0.99	0.76	0.23	1000000000000
A5SS	chr1:165925020:165925108|165925202:+@chr1:165926045:165927374:+	2810422O20Rik	0.16	0.48	-0.32	1000000000000
A5SS	chr10:28916071:28917237|28917246:+@chr10:28918751:28919434:+	6330407J23Rik	0.95	0.67	0.28	1000000000000
A5SS	chr10:59359098:59359195|59359249:+@chr10:59360239:59360764:+	Dnajb12	0.47	0.26	0.21	88.84
A5SS	chr10:62480973:62480789|62480834:-@chr10:62480272:62480358:-	Hnrnph3	0.94	0.52	0.42	1000000000000
A5SS	chr10:87938281:87938078|87938171:-@chr10:87935558:87935729:-	Chpt1	0.64	0.22	0.42	1000000000000
A5SS	chr11:105574696:105574767|105574878:+@chr11:105638120:105638268:+	Tanc2	0.99	0.62	0.37	1000000000000
A5SS	chr11:16408487:16408082|16408103:-@chr11:16406376:16406475:-	Sec61g	0.16	0.52	-0.36	1000000000000
A5SS	chr11:58144220:58144294|58144304:+@chr11:58144756:58145365:+	Sh3bp5l	0.46	0.23	0.23	1000000000000
A5SS	chr11:59550574:59550730|59551084:+@chr11:59554622:59554763:+	Mprip	0.06	0.34	-0.28	1000000000000
A5SS	chr11:97866628:97866338|97866443:-@chr11:97864215:97864676:-	Cacnb1	0.68	0.46	0.22	3227627867.64
A5SS	chr12:110894998:110895041|110895050:+@chr12:110896263:110896331:+	Rian	0.62	0.83	-0.21	14502772.67
A5SS	chr15:79362344:79362102|79362108:-@chr15:79358126:79360947:-	Ddx17	0.38	0.73	-0.35	1000000000000
A5SS	chr16:73897452:73897252|73897261:-@chr16:73892551:73896075:-	Robo2	0.96	0.38	0.58	1000000000000
A5SS	chr16:91619244:91618833|91619003:-@chr16:91614502:91617624:-	Dnajc28	0.09	0.31	-0.22	2422652582.71
A5SS	chr17:15538709:15540093|15541361:+@chr17:15542719:15542899:+	Fam120b	0.49	0.72	-0.23	1000000000000
A5SS	chr18:61739993:61740105|61740141:+@chr18:61741690:61741772:+	Csnk1a1	0.56	0.97	-0.41	1000000000000
A5SS	chr2:129453682:129453721|129453733:+@chr2:129455663:129457964:+	Sirpa	0.09	0.31	-0.22	1000000000000
A5SS	chr2:25315877:25315295|25315529:-@chr2:25310661:25311168:-	BC029214	0.37	0.81	-0.44	1000000000000
A5SS	chr2:66163008:66162628|66162661:-@chr2:66161369:66161501:-	Scn1a	0.07	0.34	-0.27	1000000000000
A5SS	chr3:117374818:117374937|117374952:+@chr3:117389534:117392424:+	4833424O15Rik	0.29	0.54	-0.25	1000000000000
A5SS	chr3:87723428:87723627|87723750:+@chr3:87725739:87725970:+	Mrpl24	0.94	0.72	0.22	1000000000000
A5SS	chr4:147992900:147992774|147992783:-@chr4:147986491:147991814:-	Tardbp	0.53	0.73	-0.2	20.74
A5SS	chr4:97235969:97235851|97235873:-@chr4:97234824:97235655:-	E130114P18Rik	0.01	0.23	-0.22	1000000000000
A5SS	chr5:122247734:122247794|122247800:+@chr5:122252090:122252274:+	Atxn2	0.84	0.6	0.24	1000000000000
A5SS	chr5:151599146:151599245|151599251:+@chr5:151603153:151603592:+	Pds5b	0.46	0.25	0.21	524233409510.39
A5SS	chr5:23033880:23033715|23033742:-@chr5:23032608:23032633:-	Srpk2	0.46	0.93	-0.47	1000000000000
A5SS	chr5:31165577:31165733|31165778:+@chr5:31166947:31167101:+	Mapre3	0.97	0.75	0.22	1000000000000
A5SS	chr7:74494807:74494735|74494755:-@chr7:74461678:74461868:-	Mef2a	0.01	0.35	-0.34	1000000000000
A5SS	chr8:74186827:74186739|74186754:-@chr8:74186380:74186434:-	Unc13a	0.0	0.27	-0.27	1000000000000
A5SS	chr9:61242415:61242489|61242519:+@chr9:61249660:61249864:+	Tle3	0.23	0.46	-0.23	6304429224.38
A5SS	chr9:74871392:74871460|74871553:+@chr9:74873458:74873654:+	BC031353	0.54	0.0	0.54	1000000000000
A5SS	chrX:45977139:45977374|45977383:+@chrX:45982429:45982522:+	Slc25a14	0.56	0.18	0.38	1000000000000
A5SS	chrX:92361309:92360928|92360932:-@chrX:92326175:92326354:-	Arhgef9	0.54	0.84	-0.3	1000000000000
A3SS	chr1:154613037:154613481:-@chr1:154522153|154522156:154521990:-	Rgl1	0.48	0.75	-0.27	6311.49
A3SS	chr10:116018509:116018567:-@chr10:115986161|115986231:115986089:-	Cnot2	0.97	0.74	0.23	1000000000000
A3SS	chr10:20041809:20041922:+@chr10:20042769|20042775:20043674:+	Bclaf1	0.91	0.68	0.23	1000000000000
A3SS	chr11:103054264:103054516:+@chr11:103054762|103054765:103055049:+	Fmnl1	0.74	0.47	0.27	170974.03
A3SS	chr11:53347935:53348130:+@chr11:53348451|53348457:53348637:+	Sept8	0.56	0.77	-0.21	1000000000000
A3SS	chr11:62142943:62143154:-@chr11:62140748|62140751:62140608:-	Ncor1	0.75	0.97	-0.22	1000000000000
A3SS	chr14:56518021:56518142:-@chr14:56517223|56517314:56517080:-	Sdr39u1	0.2	0.4	-0.2	1000000000000
A3SS	chr14:75731513:75732025:+@chr14:75735729|75735732:75735881:+	Zc3h13	0.07	0.35	-0.28	1000000000000
A3SS	chr15:74828309:74828461:-@chr15:74828047|74828062:74827965:-	Ly6a	0.76	0.55	0.21	14672132571.17
A3SS	chr18:3273420:3273576:-@chr18:3267730|3268127:3266352:-	Crem	0.95	0.67	0.28	1000000000000
A3SS	chr18:7916050:7916295:+@chr18:7917551|7917560:7917673:+	Wac	0.75	0.99	-0.24	1000000000000
A3SS	chr19:3544108:3544255:-@chr19:3526929|3526934:3526702:-	Ppp6r3	0.8	0.45	0.35	1000000000000
A3SS	chr2:163264203:163264461:+@chr2:163271761|163271770:163271962:+	Gdap1l1	0.01	0.33	-0.32	1000000000000
A3SS	chr2:180823052:180823275:-@chr2:180822385|180822388:180822280:-	Kcnq2	0.77	0.56	0.21	1000000000000
A3SS	chr2:180922048:180922159:+@chr2:180922255|180922370:180922441:+	Ppdpf	0.38	0.58	-0.2	1000000000000
A3SS	chr2:32074197:32074279:+@chr2:32074734|32074737:32074925:+	Prrc2b	0.12	0.34	-0.22	1000000000000
A3SS	chr2:35574280:35574458:+@chr2:35575373|35575439:35576261:+	Dab2ip	0.98	0.66	0.32	1000000000000
A3SS	chr2:37298805:37298976:+@chr2:37324897|37325036:37325096:+	Rabgap1	0.77	0.43	0.34	1000000000000
A3SS	chr4:118983364:118983452:-@chr4:118972788|118972807:118972615:-	Ppih	0.01	0.28	-0.27	1000000000000
A3SS	chr4:134470804:134470831:-@chr4:134469110|134469176:134469006:-	Tmem50a	0.34	0.03	0.31	1000000000000
A3SS	chr5:111220071:111220216:-@chr5:111219955|111219973:111219869:-	Ulk1	0.01	0.36	-0.35	1000000000000
A3SS	chr5:123252139:123252228:-@chr5:123250602|123250641:123250460:-	Anapc5	0.53	0.83	-0.3	1000000000000
A3SS	chr5:34207309:34207427:+@chr5:34210223|34210226:34210307:+	Whsc1	0.87	0.55	0.32	1000000000000
A3SS	chr5:76659190:76659384:-@chr5:76658585|76658588:76658383:-	Clock	0.91	0.54	0.37	1000000000000
A3SS	chr7:112714565:112714692:-@chr7:112714161|112714167:112714047:-	Apbb1	0.5	0.22	0.28	1000000000000
A3SS	chr7:135113231:135113385:+@chr7:135115352|135115355:135115496:+	Fus	0.93	0.48	0.45	1000000000000
A3SS	chr7:26075818:26075984:+@chr7:26076071|26076074:26076361:+	Cic	0.46	0.66	-0.2	1000000000000
A3SS	chrX:158992729:158992877:-@chrX:158990598|158990601:158990475:-	Reps2	0.25	0.0	0.25	1000000000000
A3SS	chrX:7709413:7709984:-@chrX:7708717|7709003:7708511:-	Wdr13	0.47	0.22	0.25	1000000000000
