# Supplementary material for: Misregulation of Alternative Splicing in a Mouse Model of Rett Syndrome
Source: PLoS Genet. 2016 Jun 28;12(6):e1006129. doi: 10.1371/journal.pgen.1006129 (PMC4924826; doi:10.1371/journal.pgen.1006129)
Supplement: S5 Table — (XLSX) [file pgen.1006129.s014.xlsx]

## Sheet: overlap_our study & Chen 2015
event_name	ΔPSI_our study	Bayes_factor_our study	ΔPSI_Chen	Bayes_factor_Chen	gene symbol	chrom	strand	mRNA_starts	mRNA_ends
chr1:120421874:120422032:+@chr1:120428555:120428662:+@chr1:120435843:120435946:+	-0.64	1000000000000	-0.08	7.67	Clasp1	chr1	+	1.20422e+17	1.20436e+17
chr1:12869219:12869460:-@chr1:12866391:12866455:-@chr1:12856631:12862409:-	0.46	1.74	0.3	2.34	Slco5a1	chr1	-	1285663112856630	1286946012869460
chr1:135170435:135170951:+@chr1:135171370:135171456:+@chr1:135176916:135176984:+	-0.91	1000000000000	-0.09	1.38	Plekha6	chr1	+	1.3517e+17	1.35177e+17
chr1:136195868:136196045:-@chr1:136195603:136195713:-@chr1:136193360:136195405:-	0.06	3.94	0.11	1000000000000	Ppfia4	chr1	-	1.36193e+17	1.36196e+17
chr1:142346773:142346881:+@chr1:142380702:142380810:+@chr1:142404277:142404426:+	0.36	5.54044e+09	0.14	2.04	Kcnt2	chr1	+	1.42347e+17	1.42404e+17
chr1:164606822:164606948:-@chr1:164604230:164604282:-@chr1:164601916:164603787:-	-0.37	1.08849e+09	-0.08	1.04	NA	chr1	-	1.64602e+17	1.64607e+17
chr1:177006955:177007008:-@chr1:176996748:176996825:-@chr1:176989207:176989925:-	0.07	15.46	0.13	1.03	NA	chr1	-	1.76989e+17	1.77007e+17
chr1:177008320:177008409:-@chr1:176996748:176996825:-@chr1:176989207:176989925:-	0.11	4.25527e+08	0.1	14.52	NA	chr1	-	1.76989e+17	1.77008e+17
chr1:193940150:193940227:-@chr1:193932525:193932582:-@chr1:193924343:193925036:-	-0.31	2.81956e+06	-0.07	1.37	Rcor3	chr1	-	1.93924e+17	1.9394e+17
chr1:33862184:33862264:-@chr1:33843252:33843377:-@chr1:33840698:33840809:-	0.19	324.09	0.16	4.15	Zfp451	chr1	-	3384069833840690	3386226433862260
chr1:40064278:40064375:+@chr1:40065176:40065184:+@chr1:40066533:40066708:+	0.16	5.02	0.12	86978.3	Map4k4	chr1	+	4006427840064270	4006670840066700
chr1:58592234:58592393:-@chr1:58591329:58591496:-@chr1:58579650:58587103:-	-0.13	1000000000000	-0.06	3.19	Fam126b	chr1	-	5857965058579650	5859239358592390
chr1:66747458:66747591:+@chr1:66748191:66748222:+@chr1:66753020:66753099:+	-0.79	1000000000000	-0.29	2.84	Rpe	chr1	+	6674745866747450	6675309966753090
chr1:71661934:71662125:-@chr1:71660337:71660609:-@chr1:71659042:71659224:-	-0.28	1719.08	-0.11	4121.54	Fn1	chr1	-	7165904271659040	7166212571662120
chr1:9611036:9611163:-@chr1:9609631:9609720:-@chr1:9590494:9593756:-	0.7	833.61	0.29	1.58	2610203C22Rik	chr1	-	95904949590494	96111639611163
chr10:29081770:29082248:-@chr10:29081091:29081151:-@chr10:29074098:29074253:-	0.12	471.21	0.09	3.17	Rnf146	chr10	-	2907409829074090	2908224829082240
chr10:59758694:59758750:+@chr10:59760285:59760293:+@chr10:59761846:59761977:+	0.12	1000000000000	0.05	697.44	Psap	chr10	+	5975869459758690	5976197759761970
chr11:104148437:104148523:+@chr11:104151222:104151308:+@chr11:104156173:104156238:+	-0.76	36309.7	-0.11	1.09	Mapt	chr11	+	1.04148e+17	1.04156e+17
chr11:115942546:115942638:-@chr11:115941860:115941994:-@chr11:115941536:115941658:-	-0.08	1000000000000	-0.05	29673.2	Wbp2	chr11	-	1.15942e+17	1.15943e+17
chr11:116161580:116161747:-@chr11:116158885:116158977:-@chr11:116156858:116157003:-	0.2	1000000000000	0.06	2.51	Exoc7	chr11	-	1.16157e+17	1.16162e+17
chr11:11708898:11708965:-@chr11:11706099:11706218:-@chr11:11700291:11703066:-	0.08	1.07	0.26	1.29	Fignl1	chr11	-	1170029111700290	1170896511708960
chr11:3064560:3064716:-@chr11:3053435:3053501:-@chr11:3046165:3046295:-	0.2	1.33	0.14	2.44	Sfi1	chr11	-	30461653046165	30647163064716
chr11:32542875:32542935:+@chr11:32580201:32580302:+@chr11:32611772:32611997:+	0.23	11.39	0.06	4.8	Fbxw11	chr11	+	3254287532542870	3261199732611990
chr11:33743130:33743585:-@chr11:33551540:33551572:-@chr11:33545503:33545627:-	-0.19	2264.23	-0.06	13.88	Kcnip1	chr11	-	3354550333545500	3374358533743580
chr11:46250463:46250693:+@chr11:46253308:46253477:+@chr11:46254065:46256223:+	0.44	1000000000000	0.05	1.44	Med7	chr11	+	4625046346250460	4625622346256220
chr11:54462684:54462841:+@chr11:54465251:54465265:+@chr11:54470748:54470988:+	-0.64	8.88	-0.28	1000000000000	Rapgef6	chr11	+	5446268454462680	5447098854470980
chr11:55311415:55311543:+@chr11:55312060:55312169:+@chr11:55312961:55314389:+	0.42	1000000000000	0.13	3.84	G3bp1	chr11	+	5531141555311410	5531438955314380
chr11:61359652:61360413:-@chr11:61357660:61357830:-@chr11:61348773:61348885:-	0.2	45.23	0.07	2444.14	Epn2	chr11	-	6134877361348770	6136041361360410
chr11:62462166:62462358:+@chr11:62462949:62463050:+@chr11:62473666:62476255:+	-0.22	1.3	-0.35	2.22	Mmgt2	chr11	+	6246216662462160	6247625562476250
chr11:93932879:93933000:+@chr11:93940513:93940524:+@chr11:93942654:93942711:+	-0.13	1000000000000	-0.2	1000000000000	Spag9	chr11	+	9393287993932870	9394271193942710
chr12:3773551:3773640:+@chr12:3776059:3776109:+@chr12:3779619:3779654:+	0.24	1.08	0.07	1.06	Dtnb	chr12	+	37735513773551	37796543779654
chr12:41516663:41516748:+@chr12:41521184:41521210:+@chr12:41521355:41521450:+	-0.12	6.96	-0.17	107.78	Dock4	chr12	+	4151666341516660	4152145041521450
chr12:45633445:45633646:+@chr12:45636044:45636061:+@chr12:45638238:45638343:+	-0.11	835.82	-0.14	1000000000000	Nrcam	chr12	+	4563344545633440	4563834345638340
chr12:52748981:52749122:-@chr12:52744091:52744201:-@chr12:52734566:52734706:-	0.37	1000000000000	0.11	2.31	Strn3	chr12	-	5273456652734560	5274912252749120
chr12:90586690:90586893:+@chr12:90592897:90592923:+@chr12:90741462:90741581:+	0.14	7.88	0.08	6.34	Nrxn3	chr12	+	9058669090586690	9074158190741580
chr13:46856642:46856793:-@chr13:46856032:46856136:-@chr13:46847450:46848241:-	0.29	1000000000000	0.06	3.4	Kif13a	chr13	-	4684745046847450	4685679346856790
chr13:52678806:52678974:+@chr13:52692327:52692423:+@chr13:52706165:52706621:+	0.3	1.15	0.22	1.05	Sykb	chr13	+	5267880652678800	5270662152706620
chr13:62659847:62659959:-@chr13:62635971:62636174:-@chr13:62621778:62621904:-	-0.15	1.23	-0.44	1.94	NA	chr13	-	6262177862621770	6265995962659950
chr13:83792419:83792591:+@chr13:83794203:83794226:+@chr13:83795112:83795241:+	-0.05	4528.58	-0.08	2.47	Mef2c	chr13	+	8379241983792410	8379524183795240
chr13:89842523:89845402:-@chr13:89827890:89833106:-@chr13:89824684:89824797:-	0.06	4.8	0.11	1000000000000	Vcan	chr13	-	8982468489824680	8984540289845400
chr14:13354717:13354929:-@chr14:13350318:13350329:-@chr14:13341610:13341746:-	-0.54	1000000000000	-0.16	1000000000000	Cadps	chr14	-	1334161013341610	1335492913354920
chr14:24128262:24128486:-@chr14:24125947:24125975:-@chr14:24117983:24119267:-	-0.1	54.83	-0.09	1150.65	Kcnma1	chr14	-	2411798324117980	2412848624128480
chr14:24255172:24255248:-@chr14:24244789:24244962:-@chr14:24205482:24205575:-	0.15	20.69	0.14	9.79	Kcnma1	chr14	-	2420548224205480	2425524824255240
chr14:48092236:48092392:+@chr14:48120469:48120545:+@chr14:48145880:48145989:+	-0.16	1.59	-0.08	1.02	Fbxo34	chr14	+	4809223648092230	4814598948145980
chr14:98369026:98369187:-@chr14:98315612:98315767:-@chr14:98315016:98315188:-	0.15	3.96	0.1	3.1	Dach1	chr14	-	9831501698315010	9836918798369180
chr15:79663942:79664008:-@chr15:79659118:79659408:-@chr15:79624686:79624905:-	-0.12	1000000000000	-0.09	9756.8	Npcd	chr15	-	7962468679624680	7966400879664000
chr15:83484599:83484715:-@chr15:83482085:83482174:-@chr15:83469134:83469250:-	0.33	2.65977e+09	0.1	1.28	Scube1	chr15	-	8346913483469130	8348471583484710
chr16:14200788:14200960:-@chr16:14198143:14198181:-@chr16:14194620:14195277:-	-0.27	1.42001e+09	-0.15	1.42	Myh11	chr16	-	1419462014194620	1420096014200960
chr16:17111236:17111306:-@chr16:17109738:17109787:-@chr16:17107272:17107317:-	-0.07	3.24	-0.24	6.72	Ppil2	chr16	-	1710727217107270	1711130617111300
chr16:20738626:20738889:+@chr16:20738977:20739070:+@chr16:20739184:20739237:+	0.36	1.94	0.12	1	Chrd	chr16	+	2073862620738620	2073923720739230
chr16:37188655:37188806:-@chr16:37186737:37186808:-@chr16:37174383:37174448:-	0.25	730.18	0.09	1.57	Stxbp5l	chr16	-	3717438337174380	3718880637188800
chr16:44258046:44258154:-@chr16:44256080:44256094:-@chr16:44255064:44255140:-	0.34	2.17	0.35	1.7	Sidt1	chr16	-	4425506444255060	4425815444258150
chr16:48953840:48953916:-@chr16:48951656:48952273:-@chr16:48950114:48950146:-	-0.12	1000000000000	-0.34	1.6	Dzip3	chr16	-	4895011448950110	4895391648953910
chr16:87957735:87957842:-@chr16:87955534:87955578:-@chr16:87950273:87950386:-	0.33	2.38	0.09	1.14	Grik1	chr16	-	8795027387950270	8795784287957840
chr17:13047168:13047199:-@chr17:13040943:13040986:-@chr17:13039104:13039278:-	-0.61	6.86	-0.14	1.42	Mas1	chr17	-	1303910413039100	1304719913047190
chr17:13983441:13983646:+@chr17:13985362:13985382:+@chr17:13986115:13986260:+	-0.54	1000000000000	-0.09	25.66	Mllt4	chr17	+	1398344113983440	1398626013986260
chr17:21787578:21787839:+@chr17:21788770:21788865:+@chr17:21789234:21789312:+	0.21	1.86	0.39	2.28782e+07	NA	chr17	+	2178757821787570	2178931221789310
chr17:34137139:34137278:-@chr17:34136679:34136948:-@chr17:34134230:34134505:-	-0.45	1000000000000	-0.18	4.43	H2-K1	chr17	-	3413423034134230	3413727834137270
chr17:34137139:34137278:-@chr17:34136679:34137008:-@chr17:34134230:34134505:-	-0.61	1000000000000	-0.22	440.2	H2-K1	chr17	-	3413423034134230	3413727834137270
chr17:34961696:34961793:-@chr17:34961459:34961606:-@chr17:34960938:34961269:-	0.22	1000000000000	0.15	5.12	Stk19	chr17	-	3496093834960930	3496179334961790
chr17:34961696:34961793:-@chr17:34961527:34961606:-@chr17:34960938:34961269:-	0.29	1000000000000	0.1	4.96	Stk19	chr17	-	3496093834960930	3496179334961790
chr17:3557824:3557904:+@chr17:3558521:3558681:+@chr17:3559543:3559863:+	-0.48	1.39	-0.25	1.1	NA	chr17	+	35578243557824	35598633559863
chr17:47749912:47750066:+@chr17:47755758:47756011:+@chr17:47786899:47786972:+	0.22	1.28	0.1	1.17	Med20	chr17	+	4774991247749910	4778697247786970
chr17:49591536:49591656:+@chr17:49592120:49592167:+@chr17:49593355:49594755:+	-0.57	489685	-0.15	2.6	Mocs1	chr17	+	4959153649591530	4959475549594750
chr17:6035411:6035559:+@chr17:6036357:6036505:+@chr17:6037384:6038555:+	-0.29	1000000000000	-0.11	355.15	Synj2	chr17	+	60354116035411	60385556038555
chr17:78799970:78800238:-@chr17:78786331:78786411:-@chr17:78784084:78784159:-	-0.23	2.36142e+07	-0.07	2.38	Fez2	chr17	-	7878408478784080	7880023878800230
chr17:91103406:91103707:-@chr17:91101328:91101351:-@chr17:91100084:91100245:-	0.24	1000000000000	0.13	1000000000000	Nrxn1	chr17	-	9110008491100080	9110370791103700
chr18:21179389:21179500:+@chr18:21182910:21183017:+@chr18:21184587:21186724:+	0.38	1000000000000	0.11	2.89	Rnf138	chr18	+	2117938921179380	2118672421186720
chr18:22929182:22929361:-@chr18:22928245:22928436:-@chr18:22910428:22910541:-	0.43	1000000000000	0.06	1.3	Nol4	chr18	-	2291042822910420	2292936122929360
chr18:32573837:32573944:+@chr18:32574599:32574691:+@chr18:32579497:32579582:+	0.09	2.56	0.05	3.72	Bin1	chr18	+	3257383732573830	3257958232579580
chr19:11866236:11866335:-@chr19:11864538:11864583:-@chr19:11864047:11864121:-	-0.45	2.02	-0.15	1.66	Stx3	chr19	-	1186404711864040	1186633511866330
chr19:57135743:57135872:-@chr19:57133575:57133694:-@chr19:57125620:57125724:-	-0.13	64.49	-0.15	1.79442e+09	Ablim1	chr19	-	5712562057125620	5713587257135870
chr19:58526459:58526542:-@chr19:58467063:58467077:-@chr19:58374732:58375068:-	-0.1	26.12	-0.14	518.81	Gfra1	chr19	-	5837473258374730	5852654258526540
chr19:6454979:6455280:+@chr19:6463824:6463847:+@chr19:6472258:6472419:+	0.64	1000000000000	0.13	1000000000000	Nrxn2	chr19	+	64549796454979	64724196472419
chr2:121153381:121153506:-@chr2:121148930:121149112:-@chr2:121147391:121147528:-	-0.34	1000000000000	-0.05	1.83821e+08	Ppip5k1	chr2	-	1.21147e+17	1.21154e+17
chr2:12327487:12327547:-@chr2:12321650:12321764:-@chr2:12319120:12319193:-	-0.16	620.28	-0.32	1.99	Fam188a	chr2	-	1231912012319120	1232754712327540
chr2:151457884:151457990:-@chr2:151428117:151428144:-@chr2:151426715:151427367:-	-0.66	18.7	-0.13	3495.11	Snph	chr2	-	1.51427e+17	1.51458e+17
chr2:27309833:27310024:-@chr2:27308920:27308970:-@chr2:27308353:27308594:-	-0.12	204.67	-0.05	2.05	Brd3	chr2	-	2730835327308350	2731002427310020
chr2:29575113:29575370:+@chr2:29576163:29576258:+@chr2:29577744:29577829:+	-0.35	1000000000000	-0.06	278.95	Rapgef1	chr2	+	2957511329575110	2957782929577820
chr2:66026317:66026437:-@chr2:66024211:66024278:-@chr2:66022386:66022900:-	0.54	1000000000000	0.1	1.58	Ttc21b	chr2	-	6602238666022380	6602643766026430
chr2:7002153:7002348:-@chr2:6883425:6883460:-@chr2:6642463:6642659:-	-0.14	33.44	-0.13	1.29	NA	chr2	-	66424636642463	70023487002348
chr2:90982913:90983019:-@chr2:90980966:90980974:-@chr2:90980714:90980783:-	0.66	1000000000000	0.25	4599.75	Madd	chr2	-	9098071490980710	9098301990983010
chr3:148485919:148486015:-@chr3:148484244:148484372:-@chr3:148478550:148480892:-	0.1	1.1	0.07	8.32	Lphn2	chr3	-	1.48479e+17	1.48486e+17
chr3:80495242:80495356:-@chr3:80494326:80494439:-@chr3:80493025:80493273:-	0.3	1000000000000	0.06	1000000000000	Gria2	chr3	-	8049302580493020	8049535680495350
chr3:80495242:80495356:-@chr3:80494326:80494440:-@chr3:80493025:80493273:-	0.3	1000000000000	0.05	1000000000000	Gria2	chr3	-	8049302580493020	8049535680495350
chr3:80496207:80496454:-@chr3:80495242:80495356:-@chr3:80494326:80494440:-	-0.13	1000000000000	-0.08	1000000000000	Gria2	chr3	-	8049432680494320	8049645480496450
chr3:8944611:8944712:-@chr3:8943551:8943577:-@chr3:8936439:8936480:-	-0.11	1.90586e+08	-0.12	1.37	Tpd52	chr3	-	89364398936439	89447128944712
chr3:90066373:90066636:+@chr3:90066836:90066902:+@chr3:90067093:90067279:+	0.67	34.66	0.08	2.35	Crtc2	chr3	+	9006637390066370	9006727990067270
chr4:116271894:116272095:+@chr4:116272162:116272272:+@chr4:116272492:116272871:+	0.4	3.54	0.15	1.31	Ccdc17	chr4	+	1.16272e+17	1.16273e+17
chr4:117780154:117780298:-@chr4:117727255:117727302:-@chr4:117704445:117704487:-	0.44	817153	0.11	1	St3gal3	chr4	-	1.17704e+17	1.1778e+17
chr4:117899059:117899176:-@chr4:117898404:117898982:-@chr4:117897634:117897731:-	-0.06	4.55921e+07	-0.08	18.08	Ptprf	chr4	-	1.17898e+17	1.17899e+17
chr4:119434825:119434953:+@chr4:119487283:119487395:+@chr4:119544642:119544877:+	-0.09	55.72	-0.14	1.04	Hivep3	chr4	+	1.19435e+17	1.19545e+17
chr4:120454077:120454148:-@chr4:120451725:120451838:-@chr4:120446277:120446372:-	-0.37	1000000000000	-0.28	1.35	Nfyc	chr4	-	1.20446e+17	1.20454e+17
chr4:131523703:131523890:-@chr4:131520046:131520102:-@chr4:131518839:131518901:-	-0.15	1.02	-0.16	1.19	Epb4.1	chr4	-	1.31519e+17	1.31524e+17
chr4:135840598:135841010:+@chr4:135842342:135842396:+@chr4:135843104:135843230:+	0.27	28.5	0.27	2.82	Zfp46	chr4	+	1.35841e+17	1.35843e+17
chr4:137772542:137772655:+@chr4:137777441:137777638:+@chr4:137778004:137778103:+	-0.05	1.33	-0.06	30.86	Hp1bp3	chr4	+	1.37773e+17	1.37778e+17
chr4:138919572:138919694:+@chr4:138920246:138920254:+@chr4:138921110:138921309:+	0.19	1000000000000	0.54	1000000000000	C230096C10Rik,Ubr4	chr4	+	1.3892e+17	1.38921e+17
chr4:144508554:144508697:+@chr4:144509133:144509407:+@chr4:144509744:144509982:+	-0.16	9.16	-0.14	1.62	Dhrs3	chr4	+	1.44509e+17	1.4451e+17
chr4:150448097:150448171:-@chr4:150445535:150445565:-@chr4:150433632:150436964:-	-0.08	4.03	-0.1	1000000000000	NA	chr4	-	1.50434e+17	1.50448e+17
chr4:75782715:75782825:-@chr4:75781449:75781460:-@chr4:75778967:75779236:-	0.14	6.23695e+08	0.12	48.22	Ptprd	chr4	-	7577896775778960	7578282575782820
chr4:95504276:95504350:+@chr4:95510764:95510884:+@chr4:95516273:95516367:+	-0.18	5.07416e+11	-0.22	2.66	Fggy	chr4	+	9550427695504270	9551636795516360
chr4:97251239:97251282:-@chr4:97244202:97244344:-@chr4:97241510:97241612:-	0.65	39382.8	0.23	1	E130114P18Rik	chr4	-	9724151097241510	9725128297251280
chr5:107110923:107111032:-@chr5:107108699:107108762:-@chr5:107095804:107095864:-	0.91	1000000000000	0.12	1.06	Zfp644	chr5	-	1.07096e+17	1.07111e+17
chr5:108798375:108798697:+@chr5:108799806:108800054:+@chr5:108801235:108801427:+	-0.22	1000000000000	-0.07	1.1	NA	chr5	+	1.08798e+17	1.08801e+17
chr5:111130640:111130809:-@chr5:111129541:111129783:-@chr5:111127771:111127935:-	-0.31	273.26	-0.06	4.69	Ep400	chr5	-	1.11128e+17	1.11131e+17
chr5:112657629:112657968:-@chr5:112657321:112657376:-@chr5:112657075:112657198:-	0.8	1000000000000	0.07	1.34	Miat	chr5	-	1.12657e+17	1.12658e+17
chr5:148299687:148299834:+@chr5:148314661:148314778:+@chr5:148331081:148331328:+	0.38	1000000000000	0.08	1.17	Pan3	chr5	+	1.483e+17	1.48331e+17
chr5:24878584:24879287:-@chr5:24871895:24872014:-@chr5:24869264:24869380:-	0.23	1.48177e+08	0.09	2.79	Mll3	chr5	-	2486926424869260	2487928724879280
chr5:34211403:34211527:+@chr5:34214056:34214150:+@chr5:34221707:34221838:+	-0.25	3529.3	-0.15	3.5	Whsc1	chr5	+	3421140334211400	3422183834221830
chr5:34211403:34211527:+@chr5:34214056:34214283:+@chr5:34221707:34221838:+	-0.09	2458.11	-0.17	1374.19	Whsc1	chr5	+	3421140334211400	3422183834221830
chr5:46138295:46138546:-@chr5:46126970:46127063:-@chr5:46091682:46093236:-	-0.89	1000000000000	-0.09	1.83	Lcorl	chr5	-	4609168246091680	4613854646138540
chr6:115581233:115581386:-@chr6:115580659:115580718:-@chr6:115576957:115576984:-	0.65	17.82	0.06	1.3	Raf1	chr6	-	1.15577e+17	1.15581e+17
chr6:121394175:121394258:-@chr6:121378315:121378585:-@chr6:121362526:121363634:-	0.15	1000000000000	0.05	7.12	Iqsec3	chr6	-	1.21363e+17	1.21394e+17
chr6:34716103:34716198:+@chr6:34719549:34719662:+@chr6:34721048:34721128:+	-0.38	11.43	-0.07	1.05	Cald1	chr6	+	3471610334716100	3472112834721120
chr6:83904705:83904755:+@chr6:83907503:83907586:+@chr6:83908178:83908246:+	-0.38	1000000000000	-0.38	2.39	Zfml	chr6	+	8390470583904700	8390824683908240
chr6:85087433:85087758:-@chr6:85087055:85087107:-@chr6:85086817:85086925:-	-0.37	7.48	-0.11	1.46	Spr	chr6	-	8508681785086810	8508775885087750
chr6:86368872:86368926:+@chr6:86369688:86369806:+@chr6:86370318:86370405:+	-0.36	2.74	-0.2	1.05	Tia1	chr6	+	8636887286368870	8637040586370400
chr7:104727876:104728007:-@chr7:104724098:104724201:-@chr7:104713661:104713810:-	0.26	1000000000000	0.09	5.22	1810020D17Rik	chr7	-	1.04714e+17	1.04728e+17
chr7:111621693:111621796:-@chr7:111621398:111621424:-@chr7:111618529:111621149:-	-0.26	1.17	-0.08	1	Trim30d	chr7	-	1.11619e+17	1.11622e+17
chr7:151701891:151702025:-@chr7:151700777:151700851:-@chr7:151700346:151700429:-	-0.07	3.22	-0.11	2.51	Ppfia1	chr7	-	1.517e+17	1.51702e+17
chr7:28516428:28516489:+@chr7:28517947:28518144:+@chr7:28521955:28522007:+	0.11	10936.9	0.06	1.13	Zfp60	chr7	+	2851642828516420	2852200728522000
chr7:52389268:52389396:-@chr7:52388793:52388871:-@chr7:52387598:52387782:-	0.06	1.09	0.25	1.75	Rpl13a,Flt3l	chr7	-	5238759852387590	5238939652389390
chr7:52409762:52409908:-@chr7:52404671:52405136:-@chr7:52403984:52404110:-	-0.72	7607.98	-0.19	1.69	Aldh16a1	chr7	-	5240398452403980	5240990852409900
chr7:52805174:52805335:+@chr7:52808615:52808664:+@chr7:52808939:52809051:+	-0.22	1.09	-0.2	1.06	Plekha4	chr7	+	5280517452805170	5280905152809050
chr7:86644912:86645136:+@chr7:86668803:86668862:+@chr7:86672649:86672755:+	0.82	1433138717	0.22	1.24	NA	chr7	+	8664491286644910	8667275586672750
chr8:112353499:112353575:+@chr8:112354513:112354521:+@chr8:112356617:112356712:+	-0.2	1000000000000	-0.61	20603.6	Ap1g1	chr8	+	1.12353e+17	1.12357e+17
chr8:125969998:125970084:+@chr8:125971217:125971263:+@chr8:125971688:125971812:+	0.68	943.57	0.18	2.47	Def8,AC114005.5	chr8	+	1.2597e+17	1.25972e+17
chr8:46868156:46868314:+@chr8:46870623:46870679:+@chr8:46875330:46875379:+	0.17	108.85	0.29	10.65	Sorbs2	chr8	+	4686815646868150	4687537946875370
chr8:72268360:72268486:-@chr8:72268091:72268151:-@chr8:72265538:72267509:-	-0.18	1.06	-0.08	1.05	Zfp963	chr8	-	7226553872265530	7226848672268480
chr8:86257313:86257465:-@chr8:86255802:86255936:-@chr8:86254010:86254156:-	0.2	1000000000000	0.15	2.07	Cd97	chr8	-	8625401086254010	8625746586257460
chr9:112078599:112078739:-@chr9:112051839:112051876:-@chr9:112045813:112046042:-	-0.2	1.3	-0.16	1.48	Arpp21	chr9	-	1.12046e+17	1.12079e+17
chr9:113790806:113790869:+@chr9:113796163:113796165:+@chr9:113799076:113799239:+	-0.36	1000000000000	-0.22	1000000000000	Clasp2	chr9	+	1.13791e+17	1.13799e+17
chr9:15130519:15130621:-@chr9:15129951:15130190:-@chr9:15128593:15128735:-	-0.08	10.31	-0.11	1.55	5830418K08Rik	chr9	-	1512859315128590	1513062115130620
chr9:21481894:21482121:+@chr9:21482397:21482495:+@chr9:21482760:21482837:+	-0.08	355.72	-0.07	76972.7	Smarca4	chr9	+	2148189421481890	2148283721482830
chr9:30976293:30976501:-@chr9:30975146:30975313:-@chr9:30972128:30972258:-	-0.05	2.42	-0.06	1000000000000	Aplp2	chr9	-	3097212830972120	3097650130976500
chr9:46010083:46010153:+@chr9:46012289:46012432:+@chr9:46016005:46016155:+	0.1	9062.05	0.07	1.11	Sik3	chr9	+	4601008346010080	4601615546016150
chr9:75033702:75033929:+@chr9:75035329:75035337:+@chr9:75037707:75037807:+	-0.14	1000000000000	-0.65	1000000000000	Myo5a	chr9	+	7503370275033700	7503780775037800
chr9:82820004:82820138:-@chr9:82809569:82809631:-@chr9:82808903:82809031:-	-0.09	7.59	-0.08	1.19	Phip	chr9	-	8280890382808900	8282013882820130
chrX:103124298:103124709:-@chrX:103106809:103106993:-@chrX:103095220:103095332:-	0.13	5.92	0.08	3.18	Atrx	chrX	-	1.03095e+17	1.03125e+17
chrX:117840110:117840308:+@chrX:118013164:118013309:+@chrX:118019307:118020059:+	-0.25	1.63411e+10	-0.06	1.06	Pcdh11x	chrX	+	1.1784e+17	1.1802e+17
chrX:13177483:13177582:-@chrX:13173812:13173829:-@chrX:13163970:13164091:-	-0.28	695.25	-0.5	1000000000000	Cask	chrX	-	1316397013163970	1317758213177580
chrX:135751705:135751753:+@chrX:135752687:135752847:+@chrX:135765825:135765953:+	-0.75	2.36921e+08	-0.38	5.62	Mum1l1	chrX	+	1.35752e+17	1.35766e+17
chrX:140144191:140144291:+@chrX:140146821:140146883:+@chrX:140148437:140148481:+	-0.57	3.13594e+07	-0.32	1.21039e+07	Pak3	chrX	+	1.40144e+17	1.40148e+17
chrX:140146821:140146883:+@chrX:140148437:140148481:+@chrX:140149679:140149832:+	-0.28	2.32	-0.21	9.05	Pak3	chrX	+	1.40147e+17	1.4015e+17
chrX:39007183:39007430:+@chrX:39022678:39022792:+@chrX:39025396:39025643:+	0.1	1000000000000	0.14	1.21993e+09	Gria3	chrX	+	3900718339007180	3902564339025640
chrX:39007987:39008101:+@chrX:39022678:39022792:+@chrX:39025396:39025643:+	0.07	3.37	0.18	1000000000000	Gria3	chrX	+	3900798739007980	3902564339025640
chrX:71263469:71263705:-@chrX:71262469:71262850:-@chrX:71261887:71262036:-	0.08	2.47	0.09	1000000000000	Irak1	chrX	-	7126188771261880	7126370571263700
chrX:71330849:71330975:-@chrX:71325248:71325371:-@chrX:71282321:71282671:-	-0.47	1000000000000	-0.56	1000000000000	Mecp2	chrX	-	7128232171282320	7133097571330970
chrX:73045841:73045983:-@chrX:73045056:73045082:-@chrX:73044734:73044829:-	-0.08	1000000000000	-0.06	2.68	Pls3	chrX	-	7304473473044730	7304598373045980
chrX:98785812:98785928:+@chrX:98786073:98786078:+@chrX:98789279:98789404:+	-0.32	42.13	-0.24	1000000000000	Taf1	chrX	+	9878581298785810	9878940498789400
