# Supplementary material for: Misregulation of Alternative Splicing in a Mouse Model of Rett Syndrome
Source: PLoS Genet. 2016 Jun 28;12(6):e1006129. doi: 10.1371/journal.pgen.1006129 (PMC4924826; doi:10.1371/journal.pgen.1006129)
Supplement: S6 Table — (XLSX) [file pgen.1006129.s015.xlsx]

## Sheet: overlap_our study & Gabel 2015
event_name	ΔPSI_our study	Bayes_factor_our study	ΔPSI_Gabel	Bayes_factor_Gabel	gene symbol	chrom	strand	mRNA_starts	mRNA_ends
chr1:12911119:12911283:-@chr1:12884508:12884706:-@chr1:12868676:12871533:-	-0.66	10.85	0.2	1.31	Slco5a1	chr1	-	1286867612868670	1291128312911280
chr1:136195868:136196045:-@chr1:136195603:136195713:-@chr1:136193360:136195405:-	0.06	3.94	-0.16	1.19	Ppfia4	chr1	-	1.36193e+17	1.36196e+17
chr1:141219804:141219943:-@chr1:141211148:141211330:-@chr1:141144696:141145652:-	-0.67	19.84	0.27	1.47	Crb1	chr1	-	1.41145e+17	1.4122e+17
chr1:164605736:164605972:-@chr1:164604230:164604282:-@chr1:164601916:164603787:-	-0.3	1000000000000	0.1	2.62	NA	chr1	-	1.64602e+17	1.64606e+17
chr1:164605736:164605972:-@chr1:164604234:164604282:-@chr1:164601916:164603787:-	-0.1	32.72	0.1	1.91	NA	chr1	-	1.64602e+17	1.64606e+17
chr1:175865141:175865308:-@chr1:175863914:175864057:-@chr1:175858406:175859647:-	0.63	4.28	-0.28	1.42	Ifi203,Mndal	chr1	-	1.75858e+17	1.75865e+17
chr1:192668366:192668481:-@chr1:192657885:192657977:-@chr1:192633953:192634000:-	-0.16	61212.3	0.18	3.32	Rps6kc1	chr1	-	1.92634e+17	1.92668e+17
chr1:44159173:44159233:-@chr1:44158745:44158802:-@chr1:44156693:44156846:-	-0.17	2.74	0.46	2.33	1700029F09Rik,Kdelc1	chr1	-	4415669344156690	4415923344159230
chr1:66747458:66747591:+@chr1:66748191:66748222:+@chr1:66753020:66753099:+	-0.79	1000000000000	0.11	1.03	Rpe	chr1	+	6674745866747450	6675309966753090
chr1:83263877:83264062:-@chr1:83262544:83262630:-@chr1:83260357:83260409:-	0.54	1000000000000	-0.07	1.08	Sphkap	chr1	-	8326035783260350	8326406283264060
chr1:84836416:84836543:+@chr1:84844455:84844653:+@chr1:84877667:84877775:+	0.38	2.68638e+09	-0.17	1.05	Fbxo36	chr1	+	8483641684836410	8487777584877770
chr1:93146896:93147014:+@chr1:93150337:93150404:+@chr1:93150792:93150970:+	-0.29	240.19	0.27	1.47	Ube2f	chr1	+	9314689693146890	9315097093150970
chr1:93146896:93147014:+@chr1:93150337:93150404:+@chr1:93150837:93150970:+	-0.16	28.88	0.21	1.61	Ube2f	chr1	+	9314689693146890	9315097093150970
chr1:93194915:93195025:+@chr1:93195981:93196046:+@chr1:93197105:93197217:+	0.11	1.0321e+10	-0.23	1.1	Scly	chr1	+	9319491593194910	9319721793197210
chr1:94933423:94933528:-@chr1:94923409:94923432:-@chr1:94922198:94922312:-	0.05	1.61	-0.09	9.96	Kif1a	chr1	-	9492219894922190	9493352894933520
chr10:41449137:41449214:-@chr10:41448434:41448520:-@chr10:41443667:41443744:-	-0.22	1.8	0.18	1.05	Cep57l1	chr10	-	4144366741443660	4144921441449210
chr10:74089432:74089587:+@chr10:74091673:74091678:+@chr10:74093256:74097510:+	-0.65	22.63	0.21	1.07	Pcdh15	chr10	+	7408943274089430	7409751074097510
chr10:87376364:87376545:+@chr10:87378043:87378094:+@chr10:87393420:87399792:+	0.22	17.37	-0.31	2.85	Igf1	chr10	+	8737636487376360	8739979287399790
chr10:87985712:87985898:-@chr10:87982646:87982688:-@chr10:87981024:87981314:-	-0.49	6.97217e+06	0.34	2.22	Mybpc1	chr10	-	8798102487981020	8798589887985890
chr11:101283179:101283268:-@chr11:101280989:101281042:-@chr11:101280128:101280500:-	-0.52	76.25	0.4	2.31	Aarsd1	chr11	-	1.0128e+17	1.01283e+17
chr11:102172694:102172814:-@chr11:102172240:102172350:-@chr11:102171757:102171890:-	0.18	1761.83	-0.08	1.29	Ubtf	chr11	-	1.02172e+17	1.02173e+17
chr11:104328953:104329066:-@chr11:104287738:104287782:-@chr11:104285236:104286607:-	-0.21	132.37	0.17	4.13	1700081L11Rik	chr11	-	1.04285e+17	1.04329e+17
chr11:115866845:115867081:+@chr11:115867211:115867369:+@chr11:115867775:115867924:+	-0.87	1000000000000	0.18	1.4	Itgb4	chr11	+	1.15867e+17	1.15868e+17
chr11:18784390:18784479:-@chr11:18783991:18784085:-@chr11:18780431:18781925:-	0.73	1000000000000	-0.28	1.24	NA	chr11	-	1878043118780430	1878447918784470
chr11:4810630:4810762:+@chr11:4811438:4811473:+@chr11:4812784:4812861:+	-0.18	772.94	0.18	1.07	Thoc5	chr11	+	48106304810630	48128614812861
chr11:53400337:53400432:+@chr11:53404219:53404227:+@chr11:53406876:53407032:+	0.1	3.74139e+08	-0.15	4.02659e+06	Kif3a	chr11	+	5340033753400330	5340703253407030
chr11:58833959:58834070:-@chr11:58828938:58828980:-@chr11:58825643:58827298:-	0.68	463.93	-0.28	1.09	Obscn	chr11	-	5882564358825640	5883407058834070
chr11:6050498:6050630:-@chr11:6025421:6025564:-@chr11:6013246:6013434:-	0.11	803.88	-0.17	5.31	Nudcd3	chr11	-	60132466013246	60506306050630
chr11:66316154:66316314:-@chr11:66188661:66188756:-@chr11:66038438:66038494:-	-0.37	41.03	0.26	1.15	Shisa6	chr11	-	6603843866038430	6631631466316310
chr11:86298159:86298301:+@chr11:86298453:86298719:+@chr11:86299563:86300007:+	0.14	11.1	-0.21	2.11	Rnft1	chr11	+	8629815986298150	8630000786300000
chr11:87879860:87880005:+@chr11:87880197:87880340:+@chr11:87880746:87880978:+	0.8	1000000000000	-0.3	1.1	Gm15892	chr11	+	8787986087879860	8788097887880970
chr11:89848510:89848681:-@chr11:89847407:89847474:-@chr11:89844731:89846070:-	0.66	5.59	-0.39	2.02	Pctp	chr11	-	8984473189844730	8984868189848680
chr11:93747533:93747730:+@chr11:93748336:93748387:+@chr11:93752653:93752702:+	0.35	1.74	-0.18	1.11	Mbtd1	chr11	+	9374753393747530	9375270293752700
chr11:93747533:93747730:+@chr11:93752653:93752702:+@chr11:93766473:93766672:+	-0.51	2.14	0.45	9.79	Mbtd1	chr11	+	9374753393747530	9376667293766670
chr11:98579224:98579456:-@chr11:98579023:98579079:-@chr11:98577728:98577839:-	-0.17	7.97	0.19	1.44	Med24	chr11	-	9857772898577720	9857945698579450
chr12:16817771:16818121:+@chr12:16820653:16820718:+@chr12:16823206:16823260:+	0.27	1999.39	-0.38	2.08	E2f6	chr12	+	1681777116817770	1682326016823260
chr12:88784592:88784789:-@chr12:88782593:88782730:-@chr12:88781256:88781364:-	0.39	8.6626e+10	-0.21	1.01	Alkbh1	chr12	-	8878125688781250	8878478988784780
chr13:73604831:73604965:+@chr13:73621709:73621851:+@chr13:73626335:73626549:+	-0.2	1.84	0.21	1.31	Lpcat1	chr13	+	7360483173604830	7362654973626540
chr14:123312252:123312514:+@chr14:123322844:123322899:+@chr14:123325352:123328664:+	0.41	1.63	-0.07	1.04	NA	chr14	+	1.23312e+17	1.23329e+17
chr14:13354717:13354929:-@chr14:13350318:13350329:-@chr14:13341610:13341746:-	-0.54	1000000000000	0.1	3.3	Cadps	chr14	-	1334161013341610	1335492913354920
chr14:52508417:52508511:+@chr14:52508822:52508892:+@chr14:52509203:52509310:+	-0.77	1280.77	0.22	1.03	Mettl17	chr14	+	5250841752508410	5250931052509310
chr14:52508417:52508511:+@chr14:52508822:52509072:+@chr14:52509203:52509310:+	-0.26	11.44	0.18	1.07	Mettl17	chr14	+	5250841752508410	5250931052509310
chr14:67530045:67530130:+@chr14:67534159:67534287:+@chr14:67534596:67538898:+	-0.39	1000000000000	0.18	7.16	NA	chr14	+	6753004567530040	6753889867538890
chr14:79751180:79751308:-@chr14:79750496:79750637:-@chr14:79744702:79744915:-	-0.17	1.05	0.33	2.03	Naa16	chr14	-	7974470279744700	7975130879751300
chr15:100959358:100959494:+@chr15:100960396:100960482:+@chr15:100965076:100965174:+	-0.32	2.15	0.6	5.81	Acvrl1	chr15	+	1.00959e+17	1.00965e+17
chr15:34047635:34047865:+@chr15:34051178:34051267:+@chr15:34053423:34053521:+	-0.14	1.43008e+10	0.12	6.76	Mtdh	chr15	+	3404763534047630	3405352134053520
chr15:79663942:79664008:-@chr15:79659118:79659408:-@chr15:79624686:79624905:-	-0.12	1000000000000	0.09	522.74	Npcd	chr15	-	7962468679624680	7966400879664000
chr15:81244862:81244978:+@chr15:81246333:81246424:+@chr15:81257706:81258113:+	0.09	2.21	-0.18	1.13	Xpnpep3	chr15	+	8124486281244860	8125811381258110
chr16:16053359:16053609:-@chr16:16048097:16048197:-@chr16:16037583:16037802:-	-0.68	9.1	0.11	1.02	2310008H04Rik	chr16	-	1603758316037580	1605360916053600
chr16:17530323:17530478:-@chr16:17529028:17529168:-@chr16:17528075:17528833:-	0.31	1.31285e+07	-0.15	3.45	Thap7	chr16	-	1752807517528070	1753047817530470
chr16:20672822:20672949:+@chr16:20673941:20674034:+@chr16:20674301:20674387:+	-0.34	1000000000000	0.11	2.34	Eif4g1	chr16	+	2067282220672820	2067438720674380
chr16:21581606:21581771:+@chr16:21608241:21608294:+@chr16:21640752:21640832:+	-0.1	1.88	0.14	1.57	Vps8	chr16	+	2158160621581600	2164083221640830
chr16:87472326:87472413:+@chr16:87473352:87473430:+@chr16:87474827:87474918:+	0.18	1000000000000	-0.28	1.85	Usp16	chr16	+	8747232687472320	8747491887474910
chr17:24744382:24744476:-@chr17:24743169:24743297:-@chr17:24741773:24741937:-	0.23	238.26	-0.13	2.55	Tsc2	chr17	-	2474177324741770	2474447624744470
chr17:25515726:25515800:-@chr17:25514707:25514828:-@chr17:25514377:25514622:-	-0.5	371320	0.36	10.1	Cacna1h	chr17	-	2551437725514370	2551580025515800
chr17:32673940:32674141:+@chr17:32679683:32679736:+@chr17:32679822:32679949:+	-0.25	1.13	0.27	1.11	Cyp4f16	chr17	+	3267394032673940	3267994932679940
chr17:35000290:35000419:-@chr17:35000124:35000173:-@chr17:34999547:34999976:-	0.89	1000000000000	-0.06	1.01	RP24-317H19.10	chr17	-	3499954734999540	3500041935000410
chr17:35998263:35998462:+@chr17:36001057:36001233:+@chr17:36001456:36002345:+	0.27	4.84	-0.56	7.57	Nrm	chr17	+	3599826335998260	3600234536002340
chr17:56942901:56943162:-@chr17:56938673:56938747:-@chr17:56927002:56927183:-	-0.74	3.23991e+08	0.2	1.08	Rfx2	chr17	-	5692700256927000	5694316256943160
chr17:80680536:80680768:-@chr17:80677563:80677721:-@chr17:80675190:80675375:-	-0.24	8.77	0.16	1.32	Dhx57	chr17	-	8067519080675190	8068076880680760
chr17:87681514:87682154:-@chr17:87679899:87680102:-@chr17:87676752:87676922:-	-0.53	7.61	0.34	1.23	4833418N02Rik	chr17	-	8767675287676750	8768215487682150
chr17:91103406:91103707:-@chr17:91101328:91101351:-@chr17:91100084:91100245:-	0.24	1000000000000	-0.11	10.44	Nrxn1	chr17	-	9110008491100080	9110370791103700
chr17:91391455:91391484:-@chr17:91390707:91390718:-@chr17:91103406:91103707:-	-0.19	8.25	0.12	1.4	Nrxn1	chr17	-	9110340691103400	9139148491391480
chr17:95146957:95147757:-@chr17:95143272:95143334:-@chr17:95139726:95140095:-	0.77	1000000000000	-0.31	4.74	Mettl4	chr17	-	9513972695139720	9514775795147750
chr18:3280947:3281130:-@chr18:3276692:3276727:-@chr18:3273420:3273576:-	-0.12	2	0.23	3.24	Crem	chr18	-	32734203273420	32811303281130
chr18:4920538:4920872:+@chr18:4971088:4971195:+@chr18:5037106:5037163:+	0.69	1000000000000	-0.17	1.05	Svil	chr18	+	49205384920538	50371635037163
chr18:5594201:5594470:+@chr18:5641380:5641516:+@chr18:5705041:5705241:+	-0.39	182895	0.18	1.39	Zeb1	chr18	+	55942015594201	57052415705241
chr19:38470470:38470791:+@chr19:38474924:38475104:+@chr19:38477130:38480097:+	0.57	313.68	-0.19	1.12	Tmem20	chr19	+	3847047038470470	3848009738480090
chr19:6443631:6443648:+@chr19:6450528:6450599:+@chr19:6454979:6455280:+	0.14	1.32	-0.23	5.96	Nrxn2	chr19	+	64436316443631	64552806455280
chr19:6454979:6455280:+@chr19:6463824:6463847:+@chr19:6472258:6472419:+	0.64	1000000000000	-0.17	1.3	Nrxn2	chr19	+	64549796454979	64724196472419
chr2:126479291:126479458:-@chr2:126477969:126478163:-@chr2:126476245:126476356:-	-0.11	1.91	0.17	1.11	Gabpb1	chr2	-	1.26476e+17	1.26479e+17
chr2:155937522:155937701:-@chr2:155929085:155929133:-@chr2:155905075:155905200:-	0.4	1.03334e+06	-0.29	1.33	Nfs1	chr2	-	1.55905e+17	1.55938e+17
chr2:155937642:155937714:-@chr2:155929085:155929165:-@chr2:155905075:155905200:-	0.42	2.47	-0.09	1.22	Nfs1	chr2	-	1.55905e+17	1.55938e+17
chr2:158262996:158263212:+@chr2:158265265:158265300:+@chr2:158266506:158266707:+	0.71	22.64	-0.21	5.13	Ralgapb	chr2	+	1.58263e+17	1.58267e+17
chr2:181450395:181450636:+@chr2:181451207:181451240:+@chr2:181453082:181453437:+	0.2	3.5	-0.23	1.56	Oprl1	chr2	+	1.8145e+17	1.81453e+17
chr2:25151312:25151457:-@chr2:25149958:25150068:-@chr2:25146697:25147648:-	0.08	1000000000000	-0.07	5.89	NA	chr2	-	2514669725146690	2515145725151450
chr2:26143455:26143547:-@chr2:26137631:26137747:-@chr2:26136005:26137143:-	0.52	12.15	-0.17	1.03	4932418E24Rik	chr2	-	2613600526136000	2614354726143540
chr2:29060418:29060444:-@chr2:29054334:29054435:-@chr2:29052502:29052669:-	0.35	4.39432e+08	-0.23	1.45	Ntng2	chr2	-	2905250229052500	2906044429060440
chr2:29745240:29745441:+@chr2:29746291:29746522:+@chr2:29747706:29747796:+	-0.16	8.8731e+06	0.36	5.01	Odf2	chr2	+	2974524029745240	2974779629747790
chr2:3339663:3339920:-@chr2:3330633:3330778:-@chr2:3329117:3329283:-	0.31	1.29	-0.09	1.41	Meig1	chr2	-	33291173329117	33399203339920
chr2:4527016:4527112:+@chr2:4529045:4529116:+@chr2:4532013:4535089:+	-0.29	1000000000000	0.22	1.49	NA	chr2	+	45270164527016	45350894535089
chr2:51828429:51828728:-@chr2:51828108:51828147:-@chr2:51816091:51816180:-	0.69	1000000000000	-0.16	1.19	Nmi	chr2	-	5181609151816090	5182872851828720
chr2:51928657:51928773:+@chr2:51929767:51929845:+@chr2:51931601:51931697:+	-0.24	1.52	0.3	1.64	Rif1	chr2	+	5192865751928650	5193169751931690
chr2:59963520:59963867:-@chr2:59914918:59914968:-@chr2:59844100:59844246:-	-0.25	7.98	0.35	17.54	NA	chr2	-	5984410059844100	5996386759963860
chr2:59963520:59963867:-@chr2:59914927:59914968:-@chr2:59844100:59844246:-	-0.28	919.6	0.26	1.58	NA	chr2	-	5984410059844100	5996386759963860
chr2:67345966:67355230:+@chr2:67357293:67357410:+@chr2:67362829:67364663:+	0.14	1.47	-0.28	1.05	Xirp2	chr2	+	6734596667345960	6736466367364660
chr2:69560876:69561014:+@chr2:69569548:69569637:+@chr2:69569803:69569870:+	0.11	5.37	-0.2	1	Ppig	chr2	+	6956087669560870	6956987069569870
chr3:121434442:121434620:+@chr3:121435299:121435458:+@chr3:121437024:121437970:+	0.13	1000000000000	-0.16	1.22	F3	chr3	+	1.21434e+17	1.21438e+17
chr3:127042050:127042110:-@chr3:126951052:126951150:-@chr3:126807679:126807780:-	-0.11	1.14	0.16	2.83	Ank2	chr3	-	1.26808e+17	1.27042e+17
chr3:13471655:13471943:+@chr3:13472700:13472792:+@chr3:13776825:13777103:+	-0.22	122.46	0.22	3763.25	NA	chr3	+	1347165513471650	1377710313777100
chr3:157689689:157689822:-@chr3:157686207:157686323:-@chr3:157685805:157685914:-	0.1	1.55	-0.14	1.89	Srsf11	chr3	-	1.57686e+17	1.5769e+17
chr3:65473012:65473100:+@chr3:65473426:65473535:+@chr3:65487814:65488028:+	-0.72	1.0775e+06	0.35	2.37	Lekr1	chr3	+	6547301265473010	6548802865488020
chr3:80495242:80495356:-@chr3:80494326:80494439:-@chr3:80493025:80493273:-	0.3	1000000000000	-0.1	397.6	Gria2	chr3	-	8049302580493020	8049535680495350
chr3:80495242:80495356:-@chr3:80494326:80494440:-@chr3:80493025:80493273:-	0.3	1000000000000	-0.11	45.56	Gria2	chr3	-	8049302580493020	8049535680495350
chr3:80496207:80496454:-@chr3:80495242:80495356:-@chr3:80494326:80494440:-	-0.13	1000000000000	0.12	1000000000000	Gria2	chr3	-	8049432680494320	8049645480496450
chr3:90064048:90064292:+@chr3:90064619:90065025:+@chr3:90066373:90066636:+	0.26	54.62	-0.11	1.12	Crtc2	chr3	+	9006404890064040	9006663690066630
chr3:9833211:9833679:-@chr3:9787262:9787320:-@chr3:9752413:9752486:-	0.27	1.12	-0.22	1.61	Pag1	chr3	-	97524139752413	98336799833679
chr4:11092237:11092594:+@chr4:11095044:11095081:+@chr4:11096857:11101524:+	0.64	5.48	-0.22	1.49	Trp53inp1	chr4	+	1109223711092230	1110152411101520
chr4:131895840:131895921:-@chr4:131895118:131895156:-@chr4:131893966:131894153:-	-0.65	35.56	0.51	2.32	Rcc1	chr4	-	1.31894e+17	1.31896e+17
chr4:134885288:134885432:-@chr4:134884919:134884960:-@chr4:134883007:134883138:-	-0.16	5.34	0.28	1.49	Srrm1	chr4	-	1.34883e+17	1.34885e+17
chr4:140695607:140695711:-@chr4:140676239:140676288:-@chr4:140674442:140674693:-	-0.12	3.53981e+10	0.36	59.37	NA	chr4	-	1.40674e+17	1.40696e+17
chr4:140798799:140798925:+@chr4:140800733:140800881:+@chr4:140802090:140802524:+	0.56	2.98	-0.27	1.25	Arhgef19	chr4	+	1.40799e+17	1.40803e+17
chr4:143002329:143002994:+@chr4:143005252:143005316:+@chr4:143006523:143006855:+	-0.38	1.38	0.28	1.39	Pramef8	chr4	+	1.43002e+17	1.43007e+17
chr4:150448097:150448171:-@chr4:150445535:150445565:-@chr4:150433632:150436964:-	-0.08	4.03	0.11	51.65	NA	chr4	-	1.50434e+17	1.50448e+17
chr4:153399613:153399730:-@chr4:153398176:153398302:-@chr4:153397797:153397996:-	0.37	5.43	-0.29	1.59	1190007F08Rik	chr4	-	1.53398e+17	1.534e+17
chr4:24671005:24671112:-@chr4:24636100:24636198:-@chr4:24609202:24609417:-	0.74	46006.1	-0.24	1.19	Klhl32	chr4	-	2460920224609200	2467111224671110
chr4:44043087:44043140:+@chr4:44044272:44044307:+@chr4:44045273:44045718:+	0.07	4.91	-0.08	5.99	Clta	chr4	+	4404308744043080	4404571844045710
chr4:59007986:59008155:+@chr4:59026504:59026727:+@chr4:59030542:59030694:+	0.53	1735.79	-0.29	1.13	Dnajc25	chr4	+	5900798659007980	5903069459030690
chr4:86459297:86459441:+@chr4:86459686:86459832:+@chr4:86465766:86465885:+	-0.21	5.98	0.19	1.58	Dennd4c	chr4	+	8645929786459290	8646588586465880
chr4:97251239:97251282:-@chr4:97244202:97244344:-@chr4:97241510:97241612:-	0.65	39382.8	-0.09	1.18	E130114P18Rik	chr4	-	9724151097241510	9725128297251280
chr5:112657629:112657968:-@chr5:112657321:112657376:-@chr5:112657075:112657198:-	0.8	1000000000000	-0.3	1.81	Miat	chr5	-	1.12657e+17	1.12658e+17
chr5:112657629:112657968:-@chr5:112657321:112657376:-@chr5:112657075:112657234:-	0.54	5.97	-0.31	1.34	Miat	chr5	-	1.12657e+17	1.12658e+17
chr5:112657629:112657968:-@chr5:112657329:112657376:-@chr5:112657075:112657198:-	0.82	1000000000000	-0.36	3.34	Miat	chr5	-	1.12657e+17	1.12658e+17
chr5:124770854:124771007:-@chr5:124766091:124766180:-@chr5:124765382:124765905:-	-0.39	3.3	0.22	2.57	Mphosph9	chr5	-	1.24765e+17	1.24771e+17
chr5:135410159:135410294:+@chr5:135411649:135411741:+@chr5:135416327:135418507:+	0.13	5.49	-0.28	2.57	Wbscr27	chr5	+	1.3541e+17	1.35419e+17
chr5:138712507:138713982:-@chr5:138711996:138712299:-@chr5:138706153:138707534:-	0.73	38.98	-0.29	1.87	Gal3st4	chr5	-	1.38706e+17	1.38714e+17
chr5:28665536:28665848:+@chr5:28668935:28669054:+@chr5:28679012:28679183:+	-0.1	1000000000000	0.16	1.48	Rbm33	chr5	+	2866553628665530	2867918328679180
chr5:30969275:30969486:+@chr5:30972065:30972201:+@chr5:30974837:30974943:+	0.64	1000000000000	-0.26	15.66	Cenpa	chr5	+	3096927530969270	3097494330974940
chr5:33081036:33081182:-@chr5:33080634:33080680:-@chr5:33078962:33080102:-	-0.25	1000000000000	0.11	2.86	Pisd	chr5	-	3307896233078960	3308118233081180
chr5:34211403:34211527:+@chr5:34214056:34214150:+@chr5:34221707:34221838:+	-0.25	3529.3	0.09	1.1	Whsc1	chr5	+	3421140334211400	3422183834221830
chr5:34211403:34211527:+@chr5:34214056:34214283:+@chr5:34221707:34221838:+	-0.09	2458.11	0.16	3.23	Whsc1	chr5	+	3421140334211400	3422183834221830
chr5:38611721:38611874:+@chr5:38614170:38614293:+@chr5:38614373:38614470:+	-0.58	30.39	0.28	1.22	Lyar	chr5	+	3861172138611720	3861447038614470
chr5:66728705:66728904:-@chr5:66714841:66714846:-@chr5:66704554:66704668:-	-0.34	2.22	0.21	1.17	Apbb2	chr5	-	6670455466704550	6672890466728900
chr5:92446148:92446254:-@chr5:92437991:92438079:-@chr5:92435101:92437160:-	-0.27	1000000000000	0.16	1.1	Cdkl2,Gm15710	chr5	-	9243510192435100	9244625492446250
chr6:145159667:145159772:+@chr6:145163042:145163304:+@chr6:145163704:145163791:+	0.13	1000000000000	-0.31	3.05	Lyrm5	chr6	+	1.4516e+17	1.45164e+17
chr6:146538416:146538558:+@chr6:146541156:146541269:+@chr6:146543698:146543811:+	-0.12	1000000000000	0.07	5.58	Fgfr1op2	chr6	+	1.46538e+17	1.46544e+17
chr6:34716103:34716198:+@chr6:34719549:34719662:+@chr6:34721048:34721128:+	-0.38	11.43	0.27	1.03	Cald1	chr6	+	3471610334716100	3472112834721120
chr6:49332962:49333078:+@chr6:49335372:49335454:+@chr6:49338816:49339903:+	-0.32	1.26	0.24	1.22	D330028D13Rik	chr6	+	4933296249332960	4933990349339900
chr6:8529587:8529739:+@chr6:8530101:8530206:+@chr6:8532580:8532790:+	-0.07	1000000000000	0.11	3.14	Glcci1,Gm16039	chr6	+	85295878529587	85327908532790
chr6:85297774:85298449:-@chr6:85290337:85292355:-@chr6:85287475:85287664:-	0.17	1000000000000	-0.07	1.16	Rab11fip5	chr6	-	8528747585287470	8529844985298440
chr6:8728072:8728484:-@chr6:8727047:8727224:-@chr6:8708366:8708458:-	0.05	18680.4	-0.29	1.21	Ica1	chr6	-	87083668708366	87284848728484
chr7:125999289:125999475:+@chr7:126016335:126016408:+@chr7:126019756:126019885:+	-0.53	3.84	0.29	1.5	Iqck	chr7	+	1.25999e+17	1.2602e+17
chr7:126977778:126977915:+@chr7:126987362:126987578:+@chr7:126992246:126992455:+	-0.53	30.64	0.27	1.13	2610020H08Rik	chr7	+	1.26978e+17	1.26992e+17
chr7:148450392:148450554:-@chr7:148450122:148450214:-@chr7:148449558:148449947:-	-0.7	31.1	0.26	1.12	Irf7	chr7	-	1.4845e+17	1.48451e+17
chr7:151675102:151675164:-@chr7:151674596:151674625:-@chr7:151670938:151671113:-	0.64	17.13	-0.29	1.49	Ppfia1	chr7	-	1.51671e+17	1.51675e+17
chr7:26559534:26559744:-@chr7:26558118:26558144:-@chr7:26555652:26555784:-	-0.21	1.03	0.26	1.47	Axl	chr7	-	2655565226555650	2655974426559740
chr7:28516428:28516489:+@chr7:28517947:28518144:+@chr7:28521955:28522007:+	0.11	10936.9	-0.24	1.09	Zfp60	chr7	+	2851642828516420	2852200728522000
chr7:30096284:30096411:+@chr7:30096626:30096715:+@chr7:30097867:30097945:+	-0.38	1000000000000	0.12	2.15	Dpf1	chr7	+	3009628430096280	3009794530097940
chr7:4007520:4007555:-@chr7:3980309:3980638:-@chr7:3962332:3962448:-	0.46	2.49053e+09	-0.3	1.93	Lair1	chr7	-	39623323962332	40075554007555
chr7:52639174:52639255:-@chr7:52637195:52638554:-@chr7:52636087:52636188:-	-0.07	1.51	0.07	6.39	Snrnp70	chr7	-	5263608752636080	5263925552639250
chr7:52805174:52805335:+@chr7:52808615:52808664:+@chr7:52808939:52809051:+	-0.22	1.09	0.25	1.45	Plekha4	chr7	+	5280517452805170	5280905152809050
chr7:53162288:53162482:+@chr7:53163477:53163607:+@chr7:53164692:53164971:+	0.8	1000000000000	-0.26	1.48	Tmem143	chr7	+	5316228853162280	5316497153164970
chr7:86644912:86645136:+@chr7:86668803:86668862:+@chr7:86672649:86672755:+	0.82	1433138717	-0.41	3.29	NA	chr7	+	8664491286644910	8667275586672750
chr7:87242690:87242841:-@chr7:87242058:87242096:-@chr7:87240909:87241021:-	0.09	8.94	-0.26	55.99	Idh2	chr7	-	8724090987240900	8724284187242840
chr8:119435028:119435134:-@chr8:119417988:119418059:-@chr8:119412585:119413759:-	0.08	14.48	-0.16	3.35	2310061C15Rik	chr8	-	1.19413e+17	1.19435e+17
chr8:27022152:27022221:+@chr8:27022432:27022490:+@chr8:27024056:27024280:+	-0.62	1000000000000	0.23	1.03	Kcnu1	chr8	+	2702215227022150	2702428027024280
chr8:36727722:36727848:+@chr8:36734776:36734885:+@chr8:36739784:36742503:+	-0.43	1000000000000	0.17	2.29	Mfhas1	chr8	+	3672772236727720	3674250336742500
chr8:72268360:72268486:-@chr8:72268091:72268151:-@chr8:72266758:72267168:-	-0.31	2.37	0.24	1.1	Zfp963	chr8	-	7226675872266750	7226848672268480
chr8:73993098:73993224:+@chr8:73995936:73996145:+@chr8:73998387:73999997:+	-0.15	3.81817e+08	0.12	4.55	Dda1	chr8	+	7399309873993090	7399999773999990
chr8:86685112:86685190:+@chr8:86686199:86686303:+@chr8:86690480:86691589:+	0.81	1000000000000	-0.35	2.05	4930432K21Rik	chr8	+	8668511286685110	8669158986691580
chr8:87396619:87396731:+@chr8:87407330:87407483:+@chr8:87409834:87410022:+	-0.19	6.48	0.27	1.04	Syce2	chr8	+	8739661987396610	8741002287410020
chr9:100852026:100852200:+@chr9:100853905:100854015:+@chr9:100854640:100854754:+	-0.11	3.59707e+06	0.19	2.39	Stag1	chr9	+	1.00852e+17	1.00855e+17
chr9:106210272:106210364:+@chr9:106232204:106232347:+@chr9:106252013:106252222:+	-0.09	1000000000000	0.28	2.97	Poc1a	chr9	+	1.0621e+17	1.06252e+17
chr9:21481894:21482121:+@chr9:21482397:21482495:+@chr9:21482760:21482837:+	-0.08	355.72	0.11	4.12	Smarca4	chr9	+	2148189421481890	2148283721482830
chr9:28816811:28816962:-@chr9:28813839:28813874:-@chr9:28808290:28808322:-	-0.31	1000000000000	0.12	1.51	Ntm	chr9	-	2880829028808290	2881696228816960
chr9:57386618:57386695:+@chr9:57387053:57387101:+@chr9:57388462:57390994:+	0.16	4.15	-0.22	1.11	2310046O06Rik	chr9	+	5738661857386610	5739099457390990
chr9:57643914:57644159:-@chr9:57642743:57642841:-@chr9:57638316:57640492:-	-0.65	163.23	0.3	1.69	Arid3b	chr9	-	5763831657638310	5764415957644150
chr9:59451615:59451677:+@chr9:59451937:59452017:+@chr9:59452107:59452250:+	0.58	1000000000000	-0.21	2.25	Celf6	chr9	+	5945161559451610	5945225059452250
chr9:72331876:72331921:-@chr9:72330254:72330336:-@chr9:72328404:72328582:-	-0.51	19.99	0.24	1.21	Tex9	chr9	-	7232840472328400	7233192172331920
chr9:82820004:82820138:-@chr9:82809569:82809631:-@chr9:82808903:82809031:-	-0.09	7.59	0.27	67.39	Phip	chr9	-	8280890382808900	8282013882820130
chr9:89106222:89106319:+@chr9:89109250:89109319:+@chr9:89110047:89110308:+	-0.06	7.09802e+06	0.26	1.49	Mthfs	chr9	+	8910622289106220	8911030889110300
chr9:99530014:99530088:+@chr9:99533056:99533167:+@chr9:99537766:99538341:+	-0.69	1.07041e+06	0.37	30.26	Dzip1l	chr9	+	9953001499530010	9953834199538340
chrX:108810576:108810688:-@chrX:108784952:108785098:-@chrX:108773243:108774352:-	-0.19	41.05	0.26	1.89	Hdx	chrX	-	1.08773e+17	1.08811e+17
chrX:13129499:13129567:-@chrX:13128073:13128108:-@chrX:13126291:13126487:-	-0.21	3.07	0.09	1.2	Cask	chrX	-	1312629113126290	1312956713129560
chrX:133276385:133276489:+@chrX:133277942:133277999:+@chrX:133279032:133279247:+	0.29	1.18	-0.14	1.01	BC065397	chrX	+	1.33276e+17	1.33279e+17
chrX:135751705:135751753:+@chrX:135752687:135752847:+@chrX:135765825:135765953:+	-0.75	2.36921e+08	0.35	1.81	Mum1l1	chrX	+	1.35752e+17	1.35766e+17
chrX:147084977:147085091:-@chrX:147084091:147084198:-@chrX:147079846:147080064:-	0.08	1000000000000	-0.18	1.58	NA	chrX	-	1.4708e+17	1.47085e+17
chrX:148672176:148672253:+@chrX:148674173:148674295:+@chrX:148674569:148674739:+	0.45	2.72781e+08	-0.2	1.26	Kdm5c	chrX	+	1.48672e+17	1.48675e+17
chrX:160874926:160875157:+@chrX:160875939:160876151:+@chrX:160883661:160883740:+	-0.34	388.25	0.24	1.27	Asb11	chrX	+	1.60875e+17	1.60884e+17
chrX:20431039:20431241:+@chrX:20434537:20434648:+@chrX:20434738:20434914:+	-0.35	1.49	0.43	3.76	Araf	chrX	+	2043103920431030	2043491420434910
chrX:71330849:71330975:-@chrX:71325248:71325371:-@chrX:71282321:71282671:-	-0.47	1000000000000	0.74	1000000000000	Mecp2	chrX	-	7128232171282320	7133097571330970
