# Supplementary material for: Misregulation of Alternative Splicing in a Mouse Model of Rett Syndrome
Source: PLoS Genet. 2016 Jun 28;12(6):e1006129. doi: 10.1371/journal.pgen.1006129 (PMC4924826; doi:10.1371/journal.pgen.1006129)
Supplement: S7 Table — (XLSX) [file pgen.1006129.s016.xlsx]

## Sheet: ChIP-Seq peaks
peakID	chrID	peakStart	peakStop	peakSize	summit	logMinP	aveLog2Ratio
11601	chr2	98502219	98503306	1088	98502463	Inf	0.702869	*Highlighted peaks were validated by ChIP-qPCR.
11602	chr2	98506252	98507656	1405	98507289	Inf	0.842522
19571	chr9	2999879	3005837	5959	3002139	Inf	0.872396
19574	chr9	3021929	3027965	6037	3023523	Inf	0.93214
19577	chr9	3034847	3037554	2708	3036077	Inf	0.912066
19830	chr9	35112418	35113358	941	35113039	Inf	0.792782
19575	chr9	3028627	3028976	350	3028790	271.583	1.00665
8788	chr17	39979529	39985886	6358	39980290	228.838	0.957284
19576	chr9	3031713	3032883	1171	3032456	200.123	0.67591
5433	chr13	77578000	77578457	458	77578226	130.919	0.745585
19572	chr9	3006546	3007252	707	3006849	105.199	4.69755
19573	chr9	3020312	3020799	488	3020507	92.8198	1.06838
16296	chr6	3151295	3151696	402	3151492	18.5607	0.697052
16256	chr5	147072438	147073070	633	147072711	16.8844	0.813795
9847	chr18	68851592	68851999	408	68851785	15.1134	0.90376
12432	chr3	5859090	5860878	1789	5860610	13.081	1.13015
2405	chr10	74862724	74863764	1041	74863377	11.5463	3.09077
17562	chr6	145619584	145623703	4120	145619801	10.4891	1.10665
15255	chr5	29640417	29642123	1707	29640646	9.37704	2.10455
19020	chr8	78545956	78548584	2629	78548081	8.97048	2.1203
14064	chr4	27780750	27781776	1027	27781609	8.96739	4.26604
13660	chr3	141626650	141631295	4646	141629807	8.6052	1.12192
2163	chr10	44847840	44848846	1007	44848220	8.44788	3.26399
17787	chr7	71238286	71239163	878	71238545	8.31387	3.18445
11196	chr2	59957408	59961399	3992	59960539	8.21719	1.50041
6504	chr14	89213407	89214999	1593	89214425	8.21444	1.8189
2628	chr10	98215237	98216411	1175	98215423	8.18708	2.26697
17467	chr6	139131476	139132495	1020	139132196	8.1862	3.12526
19312	chr8	109148109	109152199	4091	109149916	8.17059	1.05976
4129	chr12	14595418	14596917	1500	14596726	8.14119	2.26705
18162	chr7	123117257	123118478	1222	123118287	8.12271	1.67309
5083	chr13	31193641	31194398	758	31194230	8.11575	3.28074
13037	chr3	75731120	75733173	2054	75732199	8.07693	1.6776
17486	chr6	140842156	140844460	2305	140843978	7.97621	1.62098
16232	chr5	142316056	142318480	2425	142317071	7.94037	1.84
13569	chr3	131818871	131819377	507	131819243	7.93984	4.82384
9168	chr17	84803087	84805292	2206	84803980	7.86056	1.31258
4746	chr12	100533776	100535175	1400	100533955	7.8067	1.79065
6505	chr14	89257332	89257971	640	89257431	7.79463	4.65696
6093	chr14	37416931	37421883	4953	37420673	7.78151	0.918782
15607	chr5	71166808	71169234	2427	71167939	7.75946	1.77572
6973	chr15	20496916	20499239	2324	20498853	7.74529	1.99777
7773	chr16	13698200	13701123	2924	13699745	7.74165	0.799472
10299	chr19	31069511	31071894	2384	31070416	7.73774	1.31695
18943	chr8	66653031	66654268	1238	66653110	7.64676	1.34187
11812	chr2	116540236	116541772	1537	116540908	7.62843	1.61498
5050	chr13	28696477	28698599	2123	28697028	7.59337	0.957921
9577	chr18	41788588	41789523	936	41788975	7.51079	2.38844
795	chr1	100123400	100124777	1378	100123834	7.47515	1.55951
9734	chr18	55512713	55513817	1105	55513186	7.46142	1.90536
16336	chr6	6762511	6763791	1281	6763421	7.4315	1.9474
10610	chr19	59099686	59100641	956	59100051	7.43052	2.04796
11138	chr2	56171860	56173664	1805	56173451	7.42716	1.65184
6503	chr14	89160401	89160768	368	89160581	7.42549	6.30193
12698	chr3	38565017	38565799	783	38565295	7.40469	3.77462
14887	chr4	134398390	134399371	982	134398914	7.37015	2.27621
14105	chr4	32972409	32974300	1892	32974105	7.36128	1.40817
16418	chr6	16971800	16976165	4366	16974648	7.34045	1.40512
5466	chr13	81634937	81638447	3511	81635721	7.33227	1.54435
15801	chr5	97245511	97246105	595	97245913	7.29366	2.9557
4877	chr12	120743836	120744299	464	120744103	7.29103	4.59276
6832	chr14	122844191	122847921	3731	122844680	7.27481	0.72851
9063	chr17	73204927	73207434	2508	73205113	7.25371	1.23306
17807	chr7	74113669	74114993	1325	74114838	7.19983	1.82414
20446	chr9	100233622	100235464	1843	100234732	7.17881	1.47106
13886	chr4	4817836	4819305	1470	4817937	7.16476	2.65674
15393	chr5	46306049	46309843	3795	46307678	7.15178	1.11402
4311	chr12	44292035	44293568	1534	44292487	7.11662	2.89748
2334	chr10	66531969	66533079	1111	66532688	7.10535	2.83604
11736	chr2	111048840	111049571	732	111049196	7.06068	2.54581
13561	chr3	131146162	131150928	4767	131146231	7.05477	0.7294
11463	chr2	79203559	79206549	2991	79203718	7.04884	1.37632
7571	chr15	90625270	90629899	4630	90626187	7.04429	1.71134
16073	chr5	126370889	126371599	711	126371165	7.03748	2.64033
9466	chr18	28584279	28586092	1814	28584637	7.0212	1.76765
2724	chr10	108734915	108736999	2085	108736466	7.01468	1.53321
1492	chr1	176927203	176930011	2809	176927861	6.9955	1.57018
15273	chr5	32490400	32491963	1564	32491136	6.99488	2.29482
9143	chr17	82535416	82536773	1358	82536159	6.95548	2.02907
12493	chr3	19249853	19251666	1814	19250051	6.9133	1.55152
5763	chr13	112418393	112419874	1482	112419668	6.90377	1.68713
4441	chr12	60566505	60567131	627	60566806	6.8813	2.73764
19037	chr8	80744909	80746324	1416	80745862	6.88029	2.04525
1939	chr10	21413116	21413772	657	21413565	6.86698	3.43135
17982	chr7	95620945	95621977	1033	95621396	6.86199	2.65805
5286	chr13	54601772	54604799	3028	54602052	6.86163	0.992632
10531	chr19	53890176	53891494	1319	53891093	6.85408	1.50816
559	chr1	69864825	69865547	723	69865289	6.84465	3.84545
18768	chr8	46235410	46236442	1033	46236022	6.8385	2.80529
565	chr1	70487400	70489215	1816	70488195	6.83533	1.69206
11519	chr2	85343936	85345935	2000	85345267	6.83019	1.9716
3603	chr11	77066551	77067209	659	77067035	6.80695	2.29246
12841	chr3	52888707	52889524	818	52889122	6.80397	3.24077
5618	chr13	100398719	100399688	970	100399536	6.80355	3.13194
14444	chr4	81927869	81931842	3974	81927936	6.79025	0.869067
2066	chr10	35962540	35963799	1260	35962923	6.78041	2.03796
4990	chr13	20341800	20343055	1256	20342467	6.77598	1.4207
15730	chr5	84204541	84205157	617	84204733	6.76307	4.26185
10116	chr19	14674598	14676401	1804	14675959	6.75438	1.45644
20498	chr9	104845079	104847507	2429	104846810	6.74592	1.69934
14442	chr4	81497624	81499569	1946	81497770	6.73405	2.70667
19187	chr8	93914565	93915443	879	93914702	6.73253	2.90646
6189	chr14	55423883	55424599	717	55424064	6.73014	2.86519
11645	chr2	103117758	103118794	1037	103118144	6.70766	2.49049
13005	chr3	69740075	69740520	446	69740249	6.68211	4.14301
8025	chr16	42376203	42380377	4175	42377549	6.68196	1.22418
6713	chr14	112641724	112643824	2101	112642196	6.67606	2.78847
7206	chr15	45871482	45872029	548	45871901	6.65465	4.91166
5209	chr13	44964818	44965177	360	44964988	6.64575	0.66262
12537	chr3	24953215	24956793	3579	24953781	6.64341	1.10196
20563	chr9	116315594	116316651	1058	116315927	6.63981	2.00669
15743	chr5	86082400	86084717	2318	86082787	6.63761	1.50327
2786	chr10	115219874	115221399	1526	115220573	6.63721	1.30387
14452	chr4	82274160	82276584	2425	82276304	6.60281	1.83229
2232	chr10	55693895	55695296	1402	55694287	6.59259	3.07656
11726	chr2	110262899	110264160	1262	110263738	6.59129	2.83424
13209	chr3	97162614	97164191	1578	97162807	6.57648	2.37538
6732	chr14	115569296	115571061	1766	115569399	6.57276	2.30149
12783	chr3	47922425	47923571	1147	47923305	6.56884	2.13689
14297	chr4	57641206	57643855	2650	57643504	6.564	1.15747
131	chr1	24225640	24227889	2250	24227085	6.56327	1.05219
938	chr1	121069289	121069950	662	121069549	6.55614	2.99205
14980	chr4	149464736	149466314	1579	149464987	6.55459	1.72953
13929	chr4	8790953	8794409	3457	8791095	6.53531	0.911676
5131	chr13	36443485	36445599	2115	36444681	6.53343	1.87424
19217	chr8	95219337	95219959	623	95219796	6.51792	2.60031
18364	chr7	143929252	143931316	2065	143930765	6.51054	1.02689
18029	chr7	104327963	104329518	1556	104328150	6.5029	2.02448
16832	chr6	62334058	62337239	3182	62335697	6.49607	1.96447
7316	chr15	59325617	59326062	446	59325907	6.49303	3.26706
11938	chr2	130079209	130079990	782	130079905	6.48545	1.48944
9223	chr17	88523936	88525856	1921	88524492	6.48241	2.03183
18125	chr7	120579910	120580558	649	120580086	6.47202	2.86873
4101	chr12	11055107	11055637	531	11055303	6.46977	3.48579
19108	chr8	87422518	87423877	1360	87422990	6.46408	1.99181
4344	chr12	48519660	48521559	1900	48519808	6.44911	1.97624
14733	chr4	108387674	108389189	1516	108387856	6.43725	2.07205
18090	chr7	116603145	116604599	1455	116603802	6.42717	1.76625
5926	chr14	17628122	17629199	1078	17629086	6.42255	1.57759
19787	chr9	32251256	32256293	5038	32251403	6.4206	0.969784
19089	chr8	84644144	84648907	4764	84645642	6.41846	1.41148
17999	chr7	98299885	98301035	1151	98300258	6.39627	2.08768
7712	chr16	5462750	5463571	822	5463135	6.37636	2.13201
10769	chr2	16422850	16423319	470	16423148	6.37499	4.79814
8398	chr16	79401460	79403499	2040	79401813	6.3742	2.28393
19283	chr8	105080704	105083799	3096	105082807	6.3696	1.11743
5501	chr13	86658556	86659883	1328	86659754	6.36033	2.6282
2906	chr10	125032984	125035100	2117	125033769	6.34417	1.18004
11113	chr2	53068857	53070343	1487	53069486	6.33893	2.41376
3846	chr11	102482045	102483543	1499	102482854	6.33176	2.14326
3008	chr11	9750699	9753399	2701	9751987	6.33052	1.64878
10097	chr19	10756047	10757871	1825	10757311	6.32968	1.17622
1144	chr1	140028008	140029382	1375	140028656	6.32574	1.69668
6447	chr14	81115600	81116586	987	81116294	6.29541	2.0926
5483	chr13	83658600	83660364	1765	83660018	6.29168	2.1175
6028	chr14	30343210	30345179	1970	30344268	6.28965	1.39657
12167	chr2	156298715	156299751	1037	156298986	6.28755	2.12307
19427	chr8	117788054	117793799	5746	117789175	6.27544	0.828036
15056	chr5	4822727	4824799	2073	4824386	6.27337	1.0922
3141	chr11	27166469	27167199	731	27166543	6.25977	2.87325
17672	chr7	38007601	38008516	916	38008350	6.24513	2.633
2760	chr10	112710726	112713744	3019	112710857	6.22868	1.51828
929	chr1	120604155	120605336	1182	120604552	6.22661	1.86534
17669	chr7	37763822	37764580	759	37764419	6.21328	2.89143
13025	chr3	73720618	73720935	318	73720804	6.20946	4.52529
2230	chr10	55584711	55586399	1689	55585178	6.20125	2.1811
6156	chr14	49000000	49003389	3390	49000586	6.18967	1.11013
15693	chr5	78772195	78774430	2236	78773830	6.18875	1.81212
18507	chr8	12415655	12417137	1483	12416942	6.18665	2.22237
12501	chr3	20447076	20448902	1827	20448066	6.17677	1.81498
292	chr1	42687567	42689576	2010	42689256	6.17459	1.03374
8028	chr16	42836584	42838857	2274	42838670	6.17234	1.44532
19242	chr8	99088971	99090217	1247	99089829	6.16818	2.05189
5733	chr13	110307722	110308801	1080	110308127	6.16736	1.96709
2281	chr10	60953958	60954399	442	60954081	6.1666	4.48877
19613	chr9	10461725	10463234	1510	10462490	6.16181	1.55443
6355	chr14	72317000	72317394	395	72317098	6.16136	4.32974
16931	chr6	76248119	76250591	2473	76249001	6.1576	1.46958
16333	chr6	6632878	6633901	1024	6632959	6.14883	2.04291
11549	chr2	92011060	92013398	2339	92012890	6.14525	0.98163
9243	chr17	90803083	90804590	1508	90804185	6.13532	2.25936
20214	chr9	75629221	75629821	601	75629280	6.13053	3.11017
12693	chr3	38223844	38226199	2356	38224692	6.12106	1.15475
10667	chr2	5902823	5904597	1775	5903918	6.11825	1.74826
9821	chr18	64984011	64984671	661	64984231	6.11657	3.1687
16543	chr6	30440839	30442369	1531	30441793	6.08434	2.2238
3630	chr11	81315726	81317574	1849	81316568	6.08343	1.20989
2921	chr10	125808869	125813531	4663	125813356	6.05241	0.825665
12001	chr2	135780949	135782599	1651	135781061	6.03178	1.11036
3362	chr11	47724189	47726321	2133	47725208	6.02055	1.37944
19610	chr9	10324217	10325675	1459	10324756	6.00403	2.51534
1870	chr10	15083935	15085399	1465	15084263	5.99489	1.6972
10117	chr19	14684495	14687022	2528	14684686	5.9946	1.27651
16992	chr6	84177000	84178150	1151	84177828	5.99278	2.03416
966	chr1	123022607	123025821	3215	123024815	5.98885	1.27055
11988	chr2	134882466	134883999	1534	134883295	5.9646	1.83306
9253	chr17	92741995	92742785	791	92742342	5.96002	3.85912
468	chr1	62304308	62307999	3692	62305165	5.95374	1.12647
16616	chr6	37262060	37265027	2968	37262141	5.94245	0.971988
5546	chr13	94415101	94416239	1139	94416069	5.94181	1.63531
13510	chr3	128158044	128159724	1681	128159215	5.9401	1.83673
13967	chr4	13416658	13420568	3911	13420376	5.93538	1.13211
8935	chr17	60365894	60366746	853	60366338	5.9229	2.76167
13585	chr3	134367936	134368599	664	134368204	5.91626	2.81462
20558	chr9	115610672	115611199	528	115611034	5.90549	3.55595
20179	chr9	72233720	72234552	833	72234003	5.90131	2.28912
8809	chr17	44506791	44507440	650	44507183	5.90052	1.76289
15822	chr5	99130053	99135061	5009	99130437	5.89477	1.43962
19175	chr8	93115837	93116677	841	93115947	5.89373	3.47199
2640	chr10	99716527	99718722	2196	99717660	5.89089	1.82078
2374	chr10	70063442	70064799	1358	70064278	5.8887	2.09585
4056	chr12	5673000	5674378	1379	5674211	5.88434	2.36892
16921	chr6	74202049	74204622	2574	74203240	5.88321	1.44892
12772	chr3	46441190	46442341	1152	46441834	5.88257	2.18684
6871	chr15	6813052	6815147	2096	6814085	5.87538	1.50458
4910	chr13	8117200	8119999	2800	8118367	5.8657	1.20546
6303	chr14	67257638	67262002	4365	67260744	5.8598	1.24479
3112	chr11	24058427	24059329	903	24059181	5.85721	2.22922
20202	chr9	74730582	74733111	2530	74731874	5.84127	1.60245
19814	chr9	33723406	33724647	1242	33724173	5.83215	2.21588
8834	chr17	48123041	48123599	559	48123451	5.83075	3.55643
12743	chr3	42053279	42054436	1158	42054267	5.83002	1.8541
9358	chr18	16286322	16289218	2897	16288429	5.82262	1.27194
4842	chr12	113341328	113342432	1105	113341705	5.82259	1.35212
20345	chr9	90590065	90593994	3930	90592608	5.82155	1.34201
18446	chr8	7674677	7676500	1824	7676260	5.81262	1.89978
8583	chr17	3716561	3719199	2639	3718900	5.8114	1.4771
17819	chr7	75683127	75684446	1320	75683393	5.80827	1.31335
2927	chr10	126265614	126267804	2191	126267619	5.80049	1.44943
14091	chr4	31114406	31115335	930	31114598	5.78967	3.91957
19659	chr9	16400347	16402403	2057	16402182	5.78772	1.56008
9260	chr18	3492041	3494046	2006	3492474	5.77689	1.7773
20323	chr9	86553474	86554295	822	86553642	5.77344	2.286
5423	chr13	74412187	74414196	2010	74413926	5.77132	1.52836
5509	chr13	89451846	89453068	1223	89452234	5.76667	2.05236
17735	chr7	58807989	58812912	4924	58808605	5.76445	0.948814
18130	chr7	121079614	121082690	3077	121080166	5.74322	0.821619
20571	chr9	116768119	116770640	2522	116769089	5.74249	1.32396
557	chr1	69828554	69829953	1400	69828716	5.74128	2.57836
8189	chr16	59192497	59192774	278	59192663	5.7253	5.89964
13328	chr3	109401591	109403599	2009	109403450	5.72158	1.66564
18863	chr8	54738710	54744215	5506	54742592	5.72095	0.710082
14013	chr4	19982306	19984648	2343	19983074	5.72078	0.795082
9097	chr17	78088528	78092199	3672	78089388	5.71845	1.4914
885	chr1	114003216	114004867	1652	114004718	5.71791	1.57828
9558	chr18	39898410	39899291	882	39899083	5.71539	2.76435
16057	chr5	124242573	124244576	2004	124242762	5.70425	1.44635
15707	chr5	80518949	80520733	1785	80520548	5.68988	1.81419
14154	chr4	38016758	38020884	4127	38020430	5.68726	1.10404
6687	chr14	106912622	106913577	956	106913114	5.6867	2.33948
10045	chr18	86689276	86691548	2273	86690636	5.68648	1.68525
19656	chr9	16250929	16254762	3834	16252044	5.68523	1.28972
18530	chr8	15529106	15529916	811	15529290	5.66837	1.87041
1751	chr1	195302437	195303522	1086	195303106	5.66551	2.78348
20651	chr9	123620614	123621221	608	123621106	5.66335	4.35188
5319	chr13	57530875	57532725	1851	57531043	5.66116	1.40603
8479	chr16	89367081	89368914	1834	89367527	5.65364	1.79157
11434	chr2	77600444	77606171	5728	77602170	5.64877	1.16921
2523	chr10	91189185	91190752	1568	91190100	5.64458	1.72304
2840	chr10	120067927	120069245	1319	120068438	5.63976	1.74885
17776	chr7	64827381	64829026	1646	64828855	5.635	1.9114
14430	chr4	78613089	78613763	675	78613614	5.62924	3.47358
15807	chr5	97734934	97736722	1789	97735578	5.62771	1.94183
20449	chr9	100299122	100300360	1239	100299252	5.62733	1.63834
912	chr1	117578899	117579799	901	117579068	5.62626	4.23507
10436	chr19	46520892	46522805	1914	46522622	5.62245	0.833841
15749	chr5	87412469	87413199	731	87413032	5.62028	3.37678
14743	chr4	109833400	109835599	2200	109834630	5.61743	1.82716
323	chr1	47568253	47570109	1857	47568427	5.61244	1.93978
835	chr1	106963515	106965769	2255	106963855	5.60934	1.7211
9252	chr17	92295160	92296451	1292	92296104	5.6079	1.83459
8161	chr16	56054893	56056369	1477	56055670	5.58905	2.01943
6863	chr15	5992661	5993199	539	5993070	5.58337	3.56068
11390	chr2	74971631	74973762	2132	74972312	5.56899	1.50461
18938	chr8	65580636	65582244	1609	65580732	5.56475	1.98914
1773	chr10	4205677	4207340	1664	4206013	5.56368	1.64724
16423	chr6	17247986	17249179	1194	17248176	5.55692	2.35696
1294	chr1	155820266	155821195	930	155820769	5.55525	2.47932
4413	chr12	57669718	57670599	882	57670319	5.54983	2.24512
14068	chr4	28136339	28136642	304	28136523	5.54527	3.92326
11522	chr2	86367400	86368545	1146	86367567	5.54225	2.68427
6529	chr14	93252136	93255571	3436	93253305	5.53948	1.52177
19722	chr9	25437222	25441779	4558	25439068	5.53815	1.02823
14937	chr4	140854316	140855593	1278	140855482	5.52579	1.85148
12003	chr2	136218200	136219980	1781	136218420	5.52112	1.51501
16086	chr5	127400984	127401999	1016	127401307	5.50705	2.84027
3893	chr11	108056026	108058241	2216	108057254	5.49226	1.00149
11722	chr2	110103873	110106278	2406	110104239	5.47983	1.3438
10033	chr18	85016529	85017239	711	85016696	5.47569	2.72156
1421	chr1	167757012	167758167	1156	167757132	5.47386	1.92603
12513	chr3	22043131	22045399	2269	22043293	5.47356	1.68057
20168	chr9	71308566	71310282	1717	71309051	5.46207	1.81811
701	chr1	83975020	83977513	2494	83976260	5.46135	1.53221
10824	chr2	20217342	20218140	799	20217956	5.45422	1.87032
17376	chr6	127626176	127627892	1717	127627595	5.43666	1.24969
590	chr1	71879011	71879880	870	71879191	5.43436	2.5503
14475	chr4	83833200	83835379	2180	83834660	5.4279	1.73161
139	chr1	24927681	24928852	1172	24927860	5.42102	2.11209
20066	chr9	62920509	62922198	1690	62921414	5.40888	2.36855
1955	chr10	23789658	23794220	4563	23792522	5.40386	1.12603
3585	chr11	75614060	75614484	425	75614258	5.40121	3.19601
13916	chr4	7262368	7264792	2425	7263929	5.40095	1.38743
6518	chr14	91807651	91809607	1957	91808284	5.38797	1.61684
5824	chr13	116261183	116264414	3232	116263395	5.38415	1.01387
13012	chr3	71042424	71043133	710	71043035	5.38297	2.95819
420	chr1	57874692	57876092	1401	57875569	5.3813	1.53634
13484	chr3	125099712	125100265	554	125100132	5.3706	2.80172
7320	chr15	59691888	59693599	1712	59693245	5.35636	1.44307
3745	chr11	91594434	91595888	1455	91595724	5.34991	1.52384
2563	chr10	93373176	93374717	1542	93373343	5.34785	1.79855
18812	chr8	50032947	50035380	2434	50034894	5.34046	1.50783
3964	chr11	112949332	112950484	1153	112950392	5.33825	1.5041
7308	chr15	58217361	58217889	529	58217541	5.33685	4.08599
12355	chr2	172324222	172325911	1690	172324370	5.33457	2.15196
3041	chr11	15140406	15140911	506	15140738	5.32714	3.44927
5839	chr13	118417072	118418234	1163	118417511	5.32512	1.66631
11455	chr2	78760869	78761563	695	78761446	5.32195	3.98852
4144	chr12	15927746	15931198	3453	15928865	5.31957	0.891086
4839	chr12	112329077	112330878	1802	112329731	5.31212	1.04109
6974	chr15	20797650	20798276	627	20797888	5.30998	2.80044
15210	chr5	23774454	23775474	1021	23775061	5.30891	2.07857
6785	chr14	119183016	119187982	4967	119183558	5.30101	0.944523
1037	chr1	129526755	129527732	978	129527186	5.29935	2.39939
9366	chr18	17766116	17769633	3518	17767973	5.29673	0.945343
10134	chr19	16610236	16613892	3657	16610426	5.29267	1.1166
18440	chr8	5881902	5882357	456	5882167	5.28518	3.38445
14801	chr4	123410115	123411199	1085	123411061	5.28471	2.28956
12480	chr3	17243658	17245797	2140	17243861	5.279	1.44338
9425	chr18	24282435	24285486	3052	24284209	5.27761	1.19295
16811	chr6	59005556	59007298	1743	59006773	5.26294	1.29407
19084	chr8	84475417	84476695	1279	84475976	5.25899	2.19699
20594	chr9	117866047	117867966	1920	117866653	5.25619	2.05719
13659	chr3	141551365	141552857	1493	141552158	5.25543	2.51534
10782	chr2	17528225	17531581	3357	17528552	5.25524	1.34402
10838	chr2	22673326	22675975	2650	22673497	5.2501	1.26465
17732	chr7	58506660	58508744	2085	58507275	5.249	1.73146
7216	chr15	48322277	48322788	512	48322636	5.24832	3.91613
5133	chr13	37170600	37173563	2964	37171947	5.24728	1.78649
6075	chr14	35339292	35340398	1107	35339884	5.24417	2.56458
17977	chr7	94915017	94916513	1497	94915866	5.2408	0.980559
15546	chr5	64653959	64656968	3010	64655607	5.2398	0.866202
7401	chr15	67515000	67516839	1840	67515094	5.23313	1.33672
1871	chr10	15129400	15130100	701	15129738	5.23167	2.57897
9459	chr18	27882004	27882736	733	27882201	5.2276	3.263
15285	chr5	33762674	33765938	3265	33765666	5.22631	1.23262
15148	chr5	16580349	16582026	1678	16581314	5.22338	1.45741
20191	chr9	73922657	73924805	2149	73924027	5.22288	1.53359
4662	chr12	90083200	90083944	745	90083798	5.21978	2.92169
3613	chr11	79613236	79617248	4013	79616261	5.21893	0.626999
18859	chr8	54031155	54034399	3245	54031335	5.21471	2.05211
4554	chr12	76134297	76138252	3956	76136698	5.2072	1.29187
13124	chr3	84491743	84494439	2697	84492370	5.20711	0.941337
303	chr1	43411728	43415965	4238	43413457	5.20349	1.31629
6754	chr14	116637271	116637988	718	116637469	5.20267	2.63657
14353	chr4	64513041	64514678	1638	64513885	5.20087	2.74468
9832	chr18	66689388	66691443	2056	66691035	5.19802	1.95319
12985	chr3	67905831	67906352	522	67906021	5.19429	3.68749
8461	chr16	88071756	88073064	1309	88071871	5.1875	2.03674
2528	chr10	91569021	91572226	3206	91571594	5.18655	1.26096
11571	chr2	94186365	94188277	1913	94187417	5.18548	1.12888
2682	chr10	104653343	104655549	2207	104654753	5.18332	1.29157
10327	chr19	35070627	35071934	1308	35071072	5.18258	1.65927
16355	chr6	9512200	9513265	1066	9512388	5.17536	2.54498
13810	chr3	152929655	152930484	830	152930303	5.17418	2.37587
5908	chr14	14161040	14162096	1057	14161529	5.16553	2.64686
7121	chr15	37186159	37187199	1041	37186351	5.16513	1.69114
1932	chr10	20926485	20927199	715	20927057	5.16443	2.96737
6756	chr14	116744817	116746364	1548	116744925	5.16296	2.07156
1586	chr1	184216526	184219191	2666	184218387	5.15654	1.26372
878	chr1	111468043	111469368	1326	111469227	5.15602	1.83434
10943	chr2	36670879	36671798	920	36671705	5.15499	2.73239
8047	chr16	43668664	43669784	1121	43668751	5.14817	2.32643
12433	chr3	5917107	5917918	812	5917725	5.14788	2.95522
12026	chr2	138305200	138307112	1913	138305846	5.14764	2.23045
13148	chr3	86479435	86482528	3094	86480282	5.14571	1.41849
12016	chr2	137555111	137556663	1553	137555304	5.14316	1.76738
317	chr1	46834298	46839055	4758	46836115	5.13637	1.48584
4136	chr12	15047688	15049546	1859	15047820	5.13175	1.78133
4188	chr12	28730353	28735528	5176	28730921	5.12852	0.854563
6565	chr14	97230669	97235542	4874	97234757	5.12755	1.10358
3676	chr11	85797736	85799220	1485	85798904	5.12012	1.25539
15288	chr5	34429241	34429557	317	34429393	5.11534	4.36514
14429	chr4	78473857	78475145	1289	78475014	5.11324	2.01904
4475	chr12	67420843	67421518	676	67421115	5.11289	2.97827
15997	chr5	114974844	114976445	1602	114976031	5.1121	1.24075
15051	chr5	4562822	4565149	2328	4564701	5.11112	1.36424
14996	chr4	150932408	150934829	2422	150933958	5.10912	0.846509
4348	chr12	49705112	49706755	1644	49706355	5.10809	1.51761
5907	chr14	14107600	14109173	1574	14108697	5.10735	1.49629
15267	chr5	31605830	31607550	1721	31607394	5.1073	0.867553
12933	chr3	63029178	63030038	861	63029313	5.10523	1.84353
2656	chr10	101665100	101668172	3073	101667350	5.10411	2.01253
1564	chr1	182620908	182622900	1993	182621972	5.09974	1.69852
7259	chr15	52715671	52718148	2478	52716165	5.09726	1.42771
18226	chr7	131920698	131925237	4540	131925058	5.09408	1.21019
5382	chr13	71000070	71001384	1315	71000233	5.09294	2.28637
15519	chr5	61756272	61758241	1970	61757892	5.09036	1.57282
4233	chr12	35683640	35684652	1013	35683826	5.08967	2.43433
13613	chr3	137641244	137641874	631	137641734	5.08496	2.5931
4069	chr12	7504307	7505366	1060	7504416	5.08405	2.03326
3557	chr11	69053049	69055460	2412	69053964	5.08345	1.3514
2245	chr10	56827171	56827999	829	56827609	5.08106	2.07831
18114	chr7	119448600	119452090	3491	119448934	5.07864	1.26615
4219	chr12	33944998	33948185	3188	33947202	5.07478	1.29977
1629	chr1	188207000	188207837	838	188207645	5.07356	1.70483
13612	chr3	137449436	137451392	1957	137449737	5.07288	1.23402
5448	chr13	79970370	79971868	1499	79971509	5.07162	1.79705
17631	chr7	26631036	26631544	509	26631346	5.06587	3.36609
19007	chr8	76431983	76433091	1109	76432141	5.05211	2.44054
15277	chr5	32893516	32894647	1132	32893679	5.04169	1.78896
20365	chr9	92845190	92846799	1610	92845632	5.0414	1.63566
6644	chr14	102566549	102567251	703	102567064	5.03873	1.99834
14053	chr4	25416545	25417891	1347	25417171	5.03869	2.70179
15147	chr5	16150829	16152172	1344	16151539	5.03494	1.60076
9992	chr18	83187001	83189045	2045	83188904	5.03068	1.08525
19954	chr9	51675565	51677411	1847	51675833	5.02882	1.61569
16854	chr6	64642317	64644251	1935	64643773	5.02458	1.25428
2083	chr10	37958021	37959453	1433	37958084	5.02076	1.26611
2292	chr10	62948522	62949799	1278	62949689	5.00454	1.44049
189	chr1	33770427	33773673	3247	33771049	5.00191	1.21704
9471	chr18	29039275	29041253	1979	29039691	5.00083	1.80947
2511	chr10	90479556	90484135	4580	90479741	4.98938	0.797097
5291	chr13	55605119	55606256	1138	55605299	4.98778	1.51718
9812	chr18	63689000	63690084	1085	63689556	4.9813	2.82533
1460	chr1	171589906	171590268	363	171590087	4.97967	2.54819
1817	chr10	10330101	10331437	1337	10330182	4.97923	1.87429
15641	chr5	75124143	75124725	583	75124295	4.97807	2.8119
17756	chr7	61853539	61854974	1436	61854343	4.97712	2.61546
16172	chr5	134420018	134421672	1655	134421172	4.9771	1.20369
20234	chr9	77290497	77291366	870	77290982	4.96665	3.26585
16359	chr6	10739002	10739970	969	10739763	4.96477	2.3383
11737	chr2	111145615	111146094	480	111145799	4.96215	2.85029
4853	chr12	118534996	118536964	1969	118536795	4.95632	1.05575
854	chr1	108245084	108246480	1397	108245165	4.95454	2.18069
2658	chr10	102127305	102129565	2261	102127477	4.9544	1.86636
15525	chr5	62972525	62975883	3359	62975359	4.94869	1.11966
5029	chr13	26040450	26041796	1347	26040758	4.94777	2.87663
6574	chr14	97928170	97929285	1116	97928627	4.94016	1.72907
9380	chr18	19831654	19833643	1990	19832647	4.93956	1.72229
12190	chr2	158891307	158893927	2621	158891387	4.93777	1.02786
6157	chr14	49011646	49013260	1615	49012840	4.93768	1.59836
19004	chr8	76091367	76092228	862	76091867	4.93576	1.90995
1223	chr1	148868154	148869494	1341	148869346	4.92808	1.32445
1348	chr1	159868200	159871009	2810	159868310	4.92553	1.68915
11713	chr2	109425392	109425770	379	109425506	4.92305	3.91516
12006	chr2	136742424	136746241	3818	136745167	4.91949	0.986647
5510	chr13	89534338	89536526	2189	89535535	4.91698	1.6456
17754	chr7	61431145	61431955	811	61431270	4.91234	2.48686
16846	chr6	63935717	63937799	2083	63936053	4.91118	1.56413
5701	chr13	106873735	106878312	4578	106874867	4.90834	1.39052
17780	chr7	69382800	69383960	1161	69383388	4.90481	2.81333
19607	chr9	9534028	9537206	3179	9536106	4.90014	1.09349
19609	chr9	10101000	10101511	512	10101322	4.89906	3.57796
20149	chr9	69721200	69724014	2815	69722583	4.89011	1.45393
15494	chr5	58551800	58554146	2347	58552784	4.88638	1.64895
16888	chr6	70916171	70918164	1994	70918072	4.8813	1.00311
3457	chr11	59715400	59717509	2110	59715664	4.87488	1.01734
1171	chr1	141239400	141241399	2000	141240294	4.87474	1.78929
16657	chr6	43199753	43201343	1591	43200158	4.84566	0.858608
8510	chr16	92782006	92784999	2994	92783760	4.84516	0.922568
2842	chr10	120134820	120136104	1285	120134939	4.84027	2.22738
18121	chr7	120017075	120023741	6667	120021108	4.83947	0.651741
6949	chr15	15635542	15636359	818	15635837	4.83642	2.28168
13232	chr3	99895523	99896744	1222	99896456	4.83354	2.49401
18907	chr8	61392265	61393678	1414	61393113	4.82901	1.64298
17798	chr7	73078085	73079391	1307	73078679	4.82315	2.13427
8886	chr17	52018825	52020303	1479	52019013	4.82223	1.44458
7996	chr16	39048194	39049165	972	39048320	4.81948	2.04384
15918	chr5	106321422	106322498	1077	106322104	4.81603	2.03574
16425	chr6	17268616	17270562	1947	17269648	4.81074	1.31446
6089	chr14	36983436	36984437	1002	36984346	4.80885	2.13882
11126	chr2	54064654	54067415	2762	54066166	4.80654	1.33011
6964	chr15	19102111	19102742	632	19102437	4.8065	2.06553
15992	chr5	114138865	114140708	1844	114140199	4.80626	0.946396
10982	chr2	41441290	41442226	937	41441933	4.80451	2.24946
10588	chr19	57815543	57817833	2291	57816534	4.80176	1.63654
18877	chr8	58604551	58606225	1675	58604671	4.80139	1.74886
18281	chr7	139224296	139224999	704	139224829	4.8005	3.38185
216	chr1	36825000	36826521	1522	36826224	4.79736	1.49843
6019	chr14	29565167	29569495	4329	29568468	4.79692	0.770743
390	chr1	55571310	55574082	2773	55573269	4.79461	0.666948
16345	chr6	8536206	8538398	2193	8537501	4.78883	2.01959
5955	chr14	22160877	22161516	640	22161376	4.78807	2.52546
17575	chr6	146173755	146180642	6888	146177311	4.77922	0.899748
13164	chr3	87390011	87393999	3989	87391270	4.77549	1.28189
6373	chr14	73941858	73943213	1356	73942751	4.76897	1.99019
8280	chr16	68901295	68902778	1484	68902050	4.76577	2.17263
17643	chr7	35228673	35228975	303	35228822	4.76157	4.20653
13855	chr3	155541264	155542706	1443	155542527	4.75091	1.48966
2779	chr10	114879169	114882296	3128	114879350	4.75035	0.893639
10233	chr19	25572400	25574259	1860	25573035	4.74877	1.57657
17603	chr7	6580660	6581721	1062	6580830	4.73967	3.18648
13856	chr3	155628984	155629394	411	155629303	4.73873	3.15448
12214	chr2	160374078	160377952	3875	160377293	4.7339	1.2705
4959	chr13	15975745	15976848	1104	15976584	4.73385	2.28325
7194	chr15	43275600	43277819	2220	43276387	4.73119	1.45093
10995	chr2	42631484	42633172	1689	42632980	4.73033	2.04048
10371	chr19	38797003	38798796	1794	38798240	4.72478	1.09998
13487	chr3	125460507	125461767	1261	125461388	4.71499	2.48797
8321	chr16	73230791	73232459	1669	73232294	4.71474	1.35298
16358	chr6	10628557	10629316	760	10629038	4.71278	2.74032
2162	chr10	44603162	44603799	638	44603711	4.71258	3.23763
3635	chr11	81773699	81778527	4829	81773866	4.70633	0.978956
9451	chr18	27430096	27430799	704	27430451	4.70497	2.87663
5027	chr13	25799619	25802147	2529	25801994	4.70494	0.995612
6442	chr14	80610332	80611551	1220	80610651	4.7049	2.23215
14267	chr4	54084908	54086960	2053	54086848	4.70308	1.45144
16860	chr6	65731421	65733589	2169	65731613	4.6963	2.3099
16212	chr5	141733600	141735256	1657	141734380	4.69547	1.92961
12054	chr2	141239210	141240967	1758	141239363	4.69415	1.67386
11061	chr2	49202771	49207065	4295	49205006	4.68909	0.697374
285	chr1	42147939	42150068	2130	42149876	4.68904	1.32352
18496	chr8	12046582	12048528	1947	12046730	4.68529	2.23326
17813	chr7	74707494	74711383	3890	74707748	4.68257	0.767172
11041	chr2	45639127	45642399	3273	45639318	4.68103	1.62087
20060	chr9	62444524	62446141	1618	62445671	4.67929	2.53848
3423	chr11	55702433	55703445	1013	55703287	4.67884	2.50043
13481	chr3	124649544	124651050	1507	124650237	4.67824	1.71626
19289	chr8	105525249	105526399	1151	105525741	4.67672	3.19605
7644	chr15	96078633	96079627	995	96078814	4.66569	1.21053
8756	chr17	30674600	30679704	5105	30677790	4.66436	1.23942
5821	chr13	116172378	116175205	2828	116173725	4.65965	0.809845
6628	chr14	101860621	101862425	1805	101862036	4.65552	1.46131
2335	chr10	66658850	66659287	438	66659163	4.65518	2.99217
16706	chr6	50053600	50056986	3387	50055310	4.65322	0.752643
13445	chr3	121316793	121318234	1442	121318115	4.64354	1.75911
11477	chr2	80290332	80291905	1574	80291493	4.63767	1.52931
13141	chr3	86227529	86229604	2076	86228959	4.62787	1.14517
15357	chr5	41810315	41815199	4885	41813889	4.62779	1.00393
17051	chr6	93409388	93415218	5831	93413559	4.62483	0.944961
778	chr1	96843026	96843373	348	96843202	4.61786	3.89142
7013	chr15	26058600	26060329	1730	26058740	4.61686	1.60582
14715	chr4	107050296	107050773	478	107050457	4.61521	4.05327
16389	chr6	14547550	14549274	1725	14549206	4.61178	1.16253
10906	chr2	32393914	32395122	1209	32394415	4.60981	1.5416
2159	chr10	44317198	44319767	2570	44317340	4.60573	1.14046
1725	chr1	192931704	192932289	586	192931882	4.60134	2.24788
705	chr1	84398327	84400451	2125	84399398	4.59715	1.09399
9716	chr18	54833018	54835399	2382	54834717	4.59191	1.40441
9657	chr18	51274067	51275886	1820	51275562	4.58939	1.28298
10068	chr19	3412190	3413187	998	3412419	4.58795	2.09311
333	chr1	49305800	49307397	1598	49306246	4.58593	2.01332
12598	chr3	30122544	30124512	1969	30123817	4.58584	2.19031
3593	chr11	76487435	76490096	2662	76488437	4.58088	1.36862
7063	chr15	32007521	32010050	2530	32008186	4.57902	1.17428
10808	chr2	18998855	19006962	8108	18999970	4.57142	1.08575
9533	chr18	35385745	35387149	1405	35386950	4.56603	0.769808
15180	chr5	21126163	21128935	2773	21126322	4.56331	1.05749
3850	chr11	102542428	102545134	2707	102544796	4.56274	1.50914
8146	chr16	54547733	54550473	2741	54549573	4.56083	1.37828
18755	chr8	45463465	45464477	1013	45463979	4.55668	1.87018
10833	chr2	21689959	21690490	532	21690134	4.55498	2.87164
9088	chr17	76315951	76317399	1449	76316129	4.55136	2.08103
10271	chr19	28733862	28735199	1338	28734744	4.55013	2.17841
14323	chr4	59762537	59765947	3411	59765725	4.54638	1.23718
6796	chr14	120111524	120114465	2942	120113753	4.54532	1.17082
6727	chr14	114948631	114953099	4469	114950795	4.5438	1.12768
2722	chr10	108486914	108488305	1392	108487022	4.54247	1.48667
4982	chr13	19435995	19437118	1124	19437008	4.54183	1.50837
15979	chr5	112532068	112534081	2014	112533412	4.54026	1.56598
13774	chr3	149872493	149873199	707	149872966	4.53585	3.33404
6941	chr15	14849884	14850342	459	14850167	4.53423	3.03119
14454	chr4	82327155	82329336	2182	82327352	4.52865	1.35818
2210	chr10	53221093	53222777	1685	53221255	4.52827	1.14558
15167	chr5	19142885	19144468	1584	19144030	4.5274	1.97782
5795	chr13	114817401	114819934	2534	114819657	4.52656	0.914481
8298	chr16	70580741	70582292	1552	70582094	4.52368	1.32338
15591	chr5	69317153	69320376	3224	69317908	4.52253	1.63949
3438	chr11	57405004	57406012	1009	57405467	4.51931	1.79545
13361	chr3	114792893	114794404	1512	114793047	4.51584	1.43505
6347	chr14	71545723	71547383	1661	71546721	4.51101	1.61103
14147	chr4	36410043	36410933	891	36410645	4.50473	2.84558
12243	chr2	162918579	162920513	1935	162919029	4.50251	1.38778
8337	chr16	74871622	74875098	3477	74874125	4.49684	1.7602
16435	chr6	18544800	18547783	2984	18545528	4.49679	1.10421
8996	chr17	67427702	67430822	3121	67429504	4.49441	0.967762
1758	chr1	195717045	195719399	2355	195718122	4.49322	1.67809
4742	chr12	99693116	99694483	1368	99694381	4.49316	1.1475
6008	chr14	27897330	27899005	1676	27897521	4.48804	1.49837
14280	chr4	55928000	55928797	798	55928655	4.485	2.42898
20581	chr9	117338665	117342817	4153	117339232	4.48349	1.41245
10529	chr19	53826456	53828559	2104	53827972	4.48264	1.24896
5018	chr13	25186008	25188236	2229	25188055	4.48078	1.0598
8277	chr16	68751050	68752104	1055	68751833	4.48002	2.64943
15497	chr5	58785663	58787599	1937	58786244	4.47454	1.87315
16171	chr5	134369188	134373389	4202	134371280	4.47451	1.20739
20431	chr9	99368226	99369883	1658	99368542	4.47333	1.6762
4001	chr11	117179127	117180716	1590	117179768	4.47176	1.48946
3822	chr11	99027335	99028799	1465	99027481	4.47095	1.45346
14739	chr4	109105125	109106346	1222	109106018	4.45935	1.77988
14029	chr4	21193790	21199496	5707	21193902	4.45552	1.18352
18492	chr8	11188200	11191299	3100	11190591	4.44343	0.989981
15981	chr5	112890031	112892199	2169	112890147	4.44177	0.977459
8580	chr17	3657584	3658664	1081	3658109	4.44009	2.05039
4369	chr12	52696178	52698578	2401	52696448	4.44006	1.21916
4668	chr12	92065524	92066187	664	92065988	4.43841	3.22557
17608	chr7	14056845	14058399	1555	14058063	4.43742	1.00435
11982	chr2	133876863	133879162	2300	133878331	4.43698	1.16518
19169	chr8	92788469	92791123	2655	92790247	4.43594	1.34218
7869	chr16	26362249	26365799	3551	26364365	4.43353	1.51701
7313	chr15	59034527	59036057	1531	59035544	4.42614	1.19554
3984	chr11	114392256	114393688	1433	114393090	4.42434	1.52623
5832	chr13	117302800	117306812	4013	117305617	4.41857	1.11327
3724	chr11	89933503	89934818	1316	89934179	4.41702	2.24677
12469	chr3	14648837	14651178	2342	14650880	4.41615	1.3135
5445	chr13	79430455	79433524	3070	79433152	4.4134	1.89315
10228	chr19	25354469	25356560	2092	25355716	4.41199	1.12499
15799	chr5	96893556	96895196	1641	96895046	4.41152	1.58768
10106	chr19	13489067	13489913	847	13489807	4.40974	2.98645
14536	chr4	88728800	88729593	794	88729458	4.40683	4.47209
12873	chr3	55588116	55591397	3282	55591003	4.40275	1.50498
14231	chr4	49053861	49055180	1320	49055026	4.39919	1.41563
3236	chr11	36997044	37000063	3020	36997717	4.39671	1.33349
4970	chr13	18257931	18266685	8755	18264211	4.39108	1.09472
20394	chr9	95676879	95681546	4668	95678707	4.38871	0.779238
13542	chr3	130220562	130223599	3038	130221829	4.37873	1.39865
14781	chr4	118626682	118629411	2730	118629289	4.37619	0.974669
8450	chr16	86839379	86840111	733	86839499	4.37355	2.36596
18628	chr8	32209810	32211184	1375	32210689	4.36527	1.53484
8251	chr16	65648694	65649686	993	65649502	4.36413	3.05803
1684	chr1	190697400	190698921	1522	190697620	4.36244	1.85287
9857	chr18	69378468	69380303	1836	69379051	4.35919	1.58963
6963	chr15	19090069	19091344	1276	19090726	4.35854	2.22229
9690	chr18	53718209	53720098	1890	53718452	4.35721	1.63125
4448	chr12	62345474	62346478	1005	62346284	4.35591	2.78562
14372	chr4	66506800	66507955	1156	66507259	4.34745	2.30086
2406	chr10	74915231	74916170	940	74915636	4.34247	2.64539
11224	chr2	61660049	61662189	2141	61660534	4.34172	1.99726
17544	chr6	144645400	144647657	2258	144647216	4.33962	1.24144
5353	chr13	61223131	61223831	701	61223328	4.33859	2.37901
2203	chr10	52026622	52027570	949	52027402	4.33615	1.82832
3324	chr11	45006680	45007199	520	45006820	4.33472	3.07758
6464	chr14	84728826	84730583	1758	84730416	4.3237	1.70601
13172	chr3	89078662	89080595	1934	89080252	4.32362	1.03761
6004	chr14	27644480	27646351	1872	27646009	4.322	2.06774
15829	chr5	99335337	99336008	672	99335590	4.32159	2.00152
12730	chr3	40964021	40965245	1225	40964200	4.31864	1.70771
2182	chr10	46953021	46954658	1638	46953609	4.31851	1.8278
1269	chr1	153698499	153699766	1268	153699265	4.31648	1.64868
7683	chr15	100066693	100067227	535	100066795	4.31209	2.92683
12708	chr3	39229482	39230582	1101	39229585	4.30171	2.10067
8662	chr17	11978161	11982164	4004	11981116	4.30055	0.790671
15690	chr5	78217273	78220084	2812	78219126	4.29975	0.988858
673	chr1	80798242	80799376	1135	80799067	4.29945	1.87009
8598	chr17	4734601	4737805	3205	4737644	4.29832	1.45918
16841	chr6	63587500	63591180	3681	63588514	4.29385	0.997817
321	chr1	47433274	47436799	3526	47435538	4.29246	0.824708
10046	chr18	86699757	86701976	2220	86701789	4.29125	1.55622
3525	chr11	65844819	65846718	1900	65846546	4.28788	1.71496
15722	chr5	82523671	82525226	1556	82524914	4.28251	2.93913
4456	chr12	64154766	64156567	1802	64155619	4.27839	1.39119
1937	chr10	21272057	21274136	2080	21273025	4.27709	1.14805
11052	chr2	47241302	47243142	1841	47243006	4.27586	1.2576
2000	chr10	26606800	26610474	3675	26607978	4.27461	1.51097
20164	chr9	71045947	71051221	5275	71050444	4.27036	1.04784
10148	chr19	17649325	17650683	1359	17650142	4.27022	1.08559
11320	chr2	70266840	70270017	3178	70268182	4.26926	1.22377
9639	chr18	49098210	49098849	640	49098307	4.26909	2.38074
7205	chr15	45672459	45673446	988	45673297	4.2632	2.48811
16824	chr6	61509118	61512741	3624	61509528	4.26306	1.71535
12044	chr2	140492145	140492897	753	140492425	4.26274	1.8848
6822	chr14	122583524	122589399	5876	122583692	4.26086	0.793337
16876	chr6	67381687	67385500	3814	67384551	4.25795	1.26003
19136	chr8	90828656	90830599	1944	90828802	4.25519	1.85139
3296	chr11	42700235	42701395	1161	42701234	4.25288	2.70308
12056	chr2	141451533	141453114	1582	141453016	4.25223	1.64925
19255	chr8	99959863	99962185	2323	99962104	4.24604	2.31742
5459	chr13	81418006	81419968	1963	81419358	4.23975	1.37384
7150	chr15	40125179	40127199	2021	40127088	4.23848	1.33996
6546	chr14	94532268	94532967	700	94532454	4.22989	2.13902
7431	chr15	71015882	71017049	1168	71016656	4.22832	2.14779
4396	chr12	55310889	55313357	2469	55312426	4.22819	1.5539
824	chr1	105408570	105410130	1561	105409659	4.22511	1.82895
13325	chr3	109181639	109183574	1936	109183485	4.22299	1.80272
1433	chr1	169233537	169235832	2296	169234683	4.21722	1.16857
5991	chr14	25945800	25947352	1553	25946627	4.21575	1.1967
16308	chr6	4510364	4512541	2178	4511738	4.21536	1.02956
11043	chr2	45796049	45797552	1504	45796529	4.21447	1.77554
3143	chr11	27428191	27429529	1339	27428355	4.21197	1.41101
9704	chr18	54561515	54562297	783	54562014	4.21057	2.69911
17197	chr6	102266200	102267189	990	102266323	4.21045	2.16859
18969	chr8	69523243	69527110	3868	69523688	4.20709	0.870959
10437	chr19	46851800	46852981	1182	46852513	4.20641	2.16736
16400	chr6	15270276	15271391	1116	15270543	4.20603	2.26219
2668	chr10	102730792	102731629	838	102731344	4.20164	1.49158
17076	chr6	94322263	94326608	4346	94323570	4.20109	1.1695
11128	chr2	54307440	54311599	4160	54309103	4.20045	1.07545
19461	chr8	120300039	120305115	5077	120304947	4.19321	1.00121
20282	chr9	82445837	82446999	1163	82446324	4.18848	1.78201
15753	chr5	88198107	88198843	737	88198513	4.18379	1.77975
13446	chr3	121389621	121392149	2529	121390740	4.18307	0.805409
9087	chr17	76030389	76031481	1093	76030821	4.1727	2.419
6461	chr14	84232317	84232906	590	84232768	4.17122	3.12855
18562	chr8	25334043	25335556	1514	25335357	4.16952	2.16398
892	chr1	114523667	114525153	1487	114524579	4.16948	1.64294
1227	chr1	149612635	149613644	1010	149613446	4.1682	3.04473
1332	chr1	159256182	159258755	2574	159257690	4.16805	1.75572
5453	chr13	80755855	80757969	2115	80756667	4.16745	1.59144
14302	chr4	58018785	58021067	2283	58020076	4.16628	1.31766
12231	chr2	161784400	161785832	1433	161784638	4.16273	1.95933
18472	chr8	9693549	9694087	539	9693702	4.16141	2.36603
6453	chr14	82588103	82590467	2365	82588271	4.15484	1.71054
18580	chr8	26650106	26658338	8233	26651063	4.15403	0.713967
4980	chr13	19003854	19006094	2241	19004562	4.1503	1.31668
13838	chr3	154143740	154146360	2621	154145284	4.14954	1.44759
16795	chr6	55938076	55939455	1380	55938694	4.14916	1.48783
3454	chr11	59417723	59419799	2077	59417899	4.14886	1.14537
7650	chr15	96530584	96532843	2260	96532666	4.14637	1.38497
8240	chr16	64510600	64513987	3388	64513370	4.13236	1.3979
165	chr1	30151068	30151599	532	30151226	4.13185	3.78886
11420	chr2	76748858	76750296	1439	76749989	4.12961	1.83658
17957	chr7	90396600	90401787	5188	90400370	4.12888	1.13323
15075	chr5	5742524	5743232	709	5742744	4.12456	2.2154
4070	chr12	7535054	7537297	2244	7536960	4.12023	1.34844
9604	chr18	46142512	46143425	914	46142968	4.12015	1.80001
4142	chr12	15640871	15642345	1475	15642109	4.11903	2.35769
13549	chr3	130534155	130535088	934	130534351	4.11782	2.01958
6961	chr15	18262400	18263687	1288	18262755	4.11662	1.67117
12770	chr3	46322120	46323043	924	46322610	4.11244	2.74374
8119	chr16	50518716	50519983	1268	50519233	4.11109	2.33142
7804	chr16	20362873	20363620	748	20363344	4.11099	2.18937
10105	chr19	12744000	12745273	1274	12745077	4.1087	2.71302
12344	chr2	171589609	171590435	827	171589770	4.10833	2.22303
13664	chr3	141849683	141853320	3638	141853126	4.10695	1.40602
3061	chr11	17383816	17385944	2129	17385244	4.10554	1.45665
20304	chr9	84193626	84197832	4207	84195196	4.09953	0.768247
13789	chr3	150891801	150894167	2367	150893790	4.09589	1.92264
13759	chr3	148929032	148930581	1550	148930474	4.09094	1.69833
10983	chr2	41448689	41449268	580	41448866	4.08692	3.08108
6806	chr14	120417030	120418069	1040	120417568	4.0854	1.91242
13395	chr3	118748827	118750236	1410	118750093	4.08418	2.4303
6752	chr14	116521098	116521972	875	116521778	4.08116	1.88297
17464	chr6	138820720	138823673	2954	138823056	4.08062	1.11217
7796	chr16	18605196	18606749	1554	18605847	4.08024	1.5603
985	chr1	124599697	124601653	1957	124600677	4.07916	1.17037
331	chr1	48851155	48852956	1802	48852425	4.07855	1.60423
9369	chr18	18123854	18124929	1076	18124032	4.07817	2.02902
9647	chr18	49910691	49913020	2330	49911241	4.0769	1.24224
14412	chr4	73105677	73106959	1283	73106093	4.07299	1.77391
4453	chr12	63534212	63535990	1779	63534318	4.07216	2.33711
4078	chr12	7906358	7907789	1432	7906935	4.07132	1.27956
18339	chr7	142673607	142675373	1767	142674782	4.07044	1.08164
9159	chr17	83980904	83984999	4096	83981828	4.06529	0.945413
10279	chr19	29311726	29313399	1674	29311902	4.06486	1.63187
13470	chr3	123010540	123012264	1725	123011524	4.06436	1.51568
7993	chr16	38894488	38897053	2566	38896652	4.0633	1.46697
11699	chr2	107925424	107930208	4785	107929950	4.06306	1.21247
13318	chr3	108960802	108963345	2544	108962817	4.06159	1.24895
5166	chr13	40942803	40945808	3006	40945196	4.06105	0.992173
9096	chr17	78010802	78013444	2643	78011919	4.05904	1.2698
5673	chr13	104617178	104624060	6883	104621028	4.05769	1.36458
6777	chr14	118314800	118315515	716	118315328	4.05513	2.94764
14569	chr4	92855429	92856931	1503	92856771	4.05399	1.73246
9474	chr18	29325683	29326303	621	29325859	4.05318	2.93535
8780	chr17	35414724	35415985	1262	35414834	4.05308	1.99332
15335	chr5	39238939	39241936	2998	39240049	4.0526	1.2357
9130	chr17	81348687	81352296	3610	81351031	4.05122	1.19408
125	chr1	23748761	23750362	1602	23748926	4.04918	1.26333
3618	chr11	80066137	80066637	501	80066513	4.04883	2.92579
13192	chr3	94557714	94558218	505	94557870	4.04675	3.63822
813	chr1	103036327	103038921	2595	103037407	4.04172	1.83057
8428	chr16	84000400	84003124	2725	84000581	4.04149	1.18852
11910	chr2	126019652	126020593	942	126020014	4.03762	2.83118
3432	chr11	56480163	56480517	355	56480331	4.03285	3.27022
13790	chr3	151083746	151087158	3413	151086925	4.0299	1.42658
17910	chr7	85869071	85870498	1428	85870244	4.02921	2.0866
8849	chr17	49691983	49693532	1550	49693060	4.02879	2.07375
9738	chr18	55599202	55602388	3187	55602016	4.02799	1.02807
19431	chr8	117979622	117982090	2469	117981896	4.02792	1.46102
6352	chr14	72049600	72052032	2433	72050292	4.02727	1.2917
14681	chr4	103750660	103751819	1160	103750987	4.02665	1.48627
2506	chr10	89645815	89647709	1895	89647137	4.0213	1.34629
20033	chr9	60975839	60978435	2597	60976871	4.02039	1.64772
15961	chr5	111395799	111397188	1390	111396526	4.01775	0.885253
16299	chr6	3680216	3681508	1293	3680564	4.01718	3.00729
20143	chr9	69126932	69127986	1055	69127878	4.01686	1.6627
19147	chr8	91727036	91728399	1364	91727551	4.01503	1.08295
11430	chr2	77196801	77198076	1276	77197896	4.01332	1.90538
15586	chr5	68687286	68688618	1333	68687572	4.01193	2.10337
13764	chr3	149083384	149085716	2333	149084981	4.00948	1.19793
12408	chr2	179398589	179399799	1211	179399396	4.00917	2.11339
17768	chr7	63645949	63647528	1580	63647339	4.00669	1.21718
8814	chr17	45028911	45030599	1689	45030462	4.00406	1.83935
4734	chr12	98663185	98664266	1082	98663278	4.00243	1.77366
16306	chr6	4275939	4277098	1160	4276973	4.00104	1.84706
7395	chr15	66912739	66915860	3122	66913425	3.99878	0.970102
2584	chr10	94765011	94767454	2444	94765379	3.99782	1.01936
3974	chr11	113441835	113442290	456	113442170	3.99607	2.41438
12483	chr3	17673786	17674827	1042	17674712	3.99234	2.0312
18917	chr8	63522052	63526525	4474	63524030	3.98695	0.900119
14471	chr4	83678852	83679892	1041	83679101	3.97811	1.80329
16925	chr6	75848658	75851365	2708	75850633	3.97412	1.96191
12673	chr3	35639117	35641539	2423	35639511	3.97366	1.1182
55	chr1	12958008	12959069	1062	12958820	3.97355	1.30864
4753	chr12	101052216	101055711	3496	101052414	3.9733	1.05033
10283	chr19	29708039	29710610	2572	29710206	3.9715	1.62079
4398	chr12	55405233	55406914	1682	55406686	3.97129	1.17983
8943	chr17	62099600	62105254	5655	62100398	3.97103	1.03023
18026	chr7	103694808	103698769	3962	103696056	3.9698	1.0118
5703	chr13	107269828	107271599	1772	107271298	3.96561	1.6666
20376	chr9	93911643	93912558	916	93912301	3.96514	2.61674
17794	chr7	72563260	72567526	4267	72563712	3.96402	0.680779
16563	chr6	32539818	32540650	833	32540161	3.96024	1.45406
3125	chr11	24895752	24898722	2971	24896078	3.95812	1.25347
16436	chr6	18697935	18699130	1196	18698509	3.95621	1.85681
19666	chr9	19262200	19263057	858	19262316	3.95523	1.614
164	chr1	30039615	30040670	1056	30040112	3.9533	2.35347
2256	chr10	58113802	58114952	1151	58114173	3.9518	1.55143
4673	chr12	92368622	92370173	1552	92369994	3.95177	2.20826
5981	chr14	24070200	24074619	4420	24074021	3.95029	0.764231
12157	chr2	154644247	154645310	1064	154644437	3.9465	2.29885
11767	chr2	114272450	114274071	1622	114273387	3.94325	1.87449
8282	chr16	69089876	69090493	618	69090084	3.94137	3.46003
18936	chr8	65238643	65239483	841	65239362	3.93776	2.82587
20069	chr9	63054600	63056348	1749	63054890	3.93775	1.59772
7470	chr15	77660520	77661238	719	77660912	3.93176	1.70792
6703	chr14	109154460	109156069	1610	109155886	3.93066	2.16792
77	chr1	15320144	15322319	2176	15321658	3.93042	1.22186
14017	chr4	20246864	20250686	3823	20250083	3.93007	1.23483
13190	chr3	94432070	94433969	1900	94432678	3.92939	1.51105
6948	chr15	15614362	15614690	329	15614549	3.92898	2.80462
10331	chr19	35511900	35514141	2242	35512660	3.92589	1.68822
13421	chr3	120410976	120412787	1812	120412256	3.92583	1.93128
15230	chr5	26799840	26803229	3390	26802764	3.92394	1.51923
14217	chr4	47843319	47844765	1447	47843716	3.92184	2.1541
1723	chr1	192582102	192583394	1293	192582525	3.92126	1.86669
19678	chr9	22320812	22322199	1388	22321348	3.91795	1.1026
4696	chr12	94213272	94214671	1400	94213465	3.91556	1.99339
9148	chr17	82920890	82922999	2110	82922886	3.91516	1.92461
1510	chr1	178419017	178420665	1649	178419742	3.91464	1.44692
19277	chr8	104075936	104077864	1929	104076103	3.91255	1.7022
11921	chr2	127777279	127779871	2593	127779069	3.91158	1.44466
10102	chr19	12597904	12599429	1526	12599203	3.91108	1.70454
17946	chr7	89143740	89148524	4785	89148250	3.9092	0.887113
13998	chr4	16789106	16789976	871	16789158	3.90739	1.90264
1402	chr1	165330676	165331586	911	165330934	3.90463	2.39107
17677	chr7	38454754	38456540	1787	38455976	3.90317	0.773605
9817	chr18	64830800	64833142	2343	64831809	3.90013	1.42085
10	chr1	6481720	6485779	4060	6484957	3.89841	1.47384
4701	chr12	94626817	94627960	1144	94627138	3.89738	2.08638
19668	chr9	20310331	20311926	1596	20310542	3.8969	1.59052
4896	chr13	5011483	5013283	1801	5012946	3.8949	1.98042
9627	chr18	48122728	48123345	618	48123233	3.89485	2.49068
9507	chr18	33077919	33079390	1472	33078565	3.89245	1.67219
12232	chr2	161799117	161800047	931	161799285	3.89243	1.84984
6873	chr15	6888872	6891449	2578	6889796	3.89198	1.31388
18946	chr8	66696180	66698349	2170	66697350	3.89147	1.31751
4050	chr12	4767566	4772898	5333	4770054	3.89061	1.15214
3831	chr11	100568000	100570613	2614	100568876	3.89033	0.97905
19249	chr8	99468428	99470426	1999	99469689	3.88913	1.62859
10274	chr19	28755392	28757287	1896	28756595	3.8874	1.10584
12979	chr3	67650152	67651399	1248	67650585	3.88678	2.44781
13742	chr3	147747120	147752680	5561	147749055	3.88533	1.305
6033	chr14	31392049	31393172	1124	31392204	3.8852	1.99403
1231	chr1	150384027	150384657	631	150384528	3.88444	2.81938
16194	chr5	137881754	137885218	3465	137884001	3.88411	1.12598
5566	chr13	95537818	95539363	1546	95538164	3.88348	1.58468
5699	chr13	106722510	106722932	423	106722800	3.88255	3.19667
10618	chr19	59322000	59324246	2247	59323174	3.87531	1.19208
9493	chr18	31199640	31200415	776	31200003	3.87389	2.46706
12118	chr2	148688811	148690123	1313	148688948	3.87383	1.58626
13360	chr3	114780900	114782373	1474	114782062	3.87336	2.02189
5442	chr13	78766410	78767181	772	78766603	3.87013	2.37159
17260	chr6	109637998	109639939	1942	109638133	3.8697	1.32043
4294	chr12	42277706	42278720	1015	42278542	3.86917	1.70484
11644	chr2	103080922	103083199	2278	103081302	3.8689	1.33173
2569	chr10	93972463	93976990	4528	93976059	3.86848	0.898488
17738	chr7	58973000	58975512	2513	58973659	3.86838	1.44321
2662	chr10	102415789	102416883	1095	102416496	3.86303	1.56985
8484	chr16	89750394	89753865	3472	89750483	3.86151	0.782911
4930	chr13	11546126	11547743	1618	11546670	3.86029	1.58971
101	chr1	19938912	19940592	1681	19939093	3.86011	2.1565
7290	chr15	56670038	56672080	2043	56671122	3.85798	1.82754
7017	chr15	26368557	26371756	3200	26368709	3.8533	1.31448
15415	chr5	48616078	48617799	1722	48617072	3.84868	2.28115
9293	chr18	9762519	9764276	1758	9763644	3.84788	2.06208
15236	chr5	27204424	27207094	2671	27204617	3.84698	1.42859
193	chr1	34070437	34071799	1363	34071018	3.84565	1.67676
14591	chr4	96566752	96568810	2059	96566949	3.8455	1.12271
902	chr1	116049578	116051161	1584	116051018	3.84529	2.13337
13062	chr3	78395400	78399799	4400	78396699	3.84246	0.957874
10639	chr19	60478818	60481830	3013	60479856	3.8406	1.50222
3067	chr11	18166486	18168264	1779	18166712	3.83733	2.03761
17535	chr6	144355474	144357256	1783	144357062	3.82837	1.13743
15946	chr5	107720887	107726155	5269	107722361	3.82757	0.951772
2242	chr10	56394416	56397565	3150	56395033	3.82681	1.09945
14432	chr4	78664987	78666754	1768	78666492	3.82666	1.55139
17427	chr6	136940045	136941409	1365	136941232	3.82563	1.76289
6845	chr14	123785448	123786605	1158	123785606	3.82543	1.5621
17542	chr6	144589258	144591610	2353	144590201	3.82173	0.871999
6397	chr14	76560821	76567023	6203	76563523	3.81967	0.684428
976	chr1	124026253	124027799	1547	124026441	3.81896	1.6564
2352	chr10	68208539	68209851	1313	68209240	3.81804	1.28649
13918	chr4	7615087	7616994	1908	7616859	3.81523	1.04585
8633	chr17	10556009	10557341	1333	10556851	3.81493	1.39254
10162	chr19	19112459	19114474	2016	19113009	3.81465	1.26413
10099	chr19	11724011	11725651	1641	11724384	3.81358	1.46082
11111	chr2	52999480	52999799	320	52999664	3.81066	4.19632
14037	chr4	23210400	23212863	2464	23212337	3.81049	1.12875
17747	chr7	60034059	60035988	1930	60035892	3.80883	1.97625
2034	chr10	29965829	29967104	1276	29966839	3.80729	2.08462
14082	chr4	30187990	30189020	1031	30188826	3.80498	0.976431
12430	chr3	5485257	5485525	269	5485370	3.80497	3.38139
6969	chr15	19949474	19951290	1817	19950175	3.80457	2.3763
8592	chr17	4258846	4261599	2754	4261123	3.80202	1.62699
856	chr1	108268800	108271659	2860	108271146	3.79956	0.689668
2752	chr10	111935880	111939999	4120	111937176	3.79799	1.38285
1507	chr1	178123787	178126366	2580	178125798	3.79468	1.48709
13142	chr3	86237429	86238662	1234	86237518	3.79383	2.07579
17540	chr6	144551450	144552094	645	144551599	3.79304	2.59511
7640	chr15	95729942	95731708	1767	95730239	3.79296	1.21576
1156	chr1	140675708	140679337	3630	140678978	3.7884	0.930218
5690	chr13	105627162	105627796	635	105627266	3.78772	2.37636
6856	chr15	3407717	3408599	883	3407933	3.78327	1.4352
2801	chr10	116105273	116106462	1190	116105894	3.78265	2.23655
17739	chr7	59024196	59025169	974	59024364	3.78092	2.04159
15364	chr5	42498302	42500279	1978	42499742	3.78091	1.77801
13230	chr3	99851659	99853054	1396	99851965	3.78075	1.75328
18889	chr8	60257067	60259613	2547	60258196	3.78036	0.774278
9560	chr18	40019843	40022754	2912	40020834	3.77937	0.683554
8845	chr17	48998045	48999894	1850	48998289	3.77585	1.41471
20353	chr9	92179628	92185498	5871	92185165	3.77432	1.08344
1342	chr1	159654461	159655270	810	159654560	3.77223	2.06213
16344	chr6	8483647	8485319	1673	8484910	3.76929	1.23991
13399	chr3	118894024	118894865	842	118894279	3.76906	3.03395
14460	chr4	82664016	82665545	1530	82664633	3.76833	1.66831
9337	chr18	14246448	14247092	645	14247030	3.76311	2.33896
16871	chr6	67093420	67097540	4121	67093715	3.76218	1.31284
12183	chr2	158012490	158015174	2685	158013354	3.75742	1.15335
16772	chr6	53791141	53792703	1563	53791985	3.75685	1.47917
11490	chr2	81904391	81905358	968	81904646	3.75671	2.15515
18067	chr7	109961677	109963902	2226	109962976	3.75599	2.07902
3754	chr11	92294310	92295796	1487	92294747	3.75517	1.94489
4135	chr12	14897573	14900649	3077	14899133	3.75312	1.9306
605	chr1	73075371	73076132	762	73075507	3.75276	1.9838
17997	chr7	97457200	97457601	402	97457425	3.75242	3.80961
14742	chr4	109788454	109793082	4629	109790865	3.75216	0.777004
3907	chr11	109490251	109491595	1345	109490717	3.74753	1.28883
3945	chr11	111846091	111846991	901	111846490	3.74693	1.94457
5798	chr13	114960803	114966357	5555	114963882	3.74355	1.00986
19581	chr9	5162893	5164165	1273	5163533	3.73931	1.40998
8413	chr16	81652978	81654779	1802	81653105	3.73861	1.3981
19858	chr9	41274400	41276584	2185	41276161	3.7346	1.31307
8684	chr17	14995462	14997705	2244	14995774	3.73419	1.32813
9187	chr17	85699370	85700575	1206	85700376	3.72907	1.58875
18848	chr8	52028200	52029234	1035	52029095	3.72882	2.02807
18844	chr8	51845645	51846563	919	51846122	3.72872	2.47833
3279	chr11	40066585	40067275	691	40066778	3.72803	2.24606
4690	chr12	93705154	93709838	4685	93706740	3.72556	1.27658
19448	chr8	118726012	118727795	1784	118727215	3.72523	1.49782
18139	chr7	122018279	122027450	9172	122023757	3.72481	0.690121
17990	chr7	96574657	96577766	3110	96576055	3.72444	1.32619
17986	chr7	95957675	95958615	941	95957845	3.72338	1.85332
6473	chr14	86082200	86083565	1366	86083379	3.72231	1.87541
16843	chr6	63767000	63768031	1032	63767277	3.72157	3.60162
13210	chr3	97482514	97484230	1717	97484076	3.71908	1.45556
20277	chr9	81744497	81746374	1878	81746205	3.71718	0.83521
10418	chr19	44779758	44781589	1832	44780610	3.71629	1.2434
2500	chr10	88992072	88994604	2533	88992836	3.71298	1.53906
16151	chr5	132910482	132912327	1846	132912174	3.71102	1.23335
15223	chr5	25182756	25185047	2292	25183473	3.71055	1.63326
3639	chr11	81974822	81975423	602	81975010	3.70829	2.74704
13745	chr3	148033000	148034478	1479	148033953	3.70718	1.19708
17728	chr7	57882137	57883599	1463	57883357	3.70377	1.66405
3770	chr11	93474180	93474713	534	93474314	3.70352	2.46744
6087	chr14	36642682	36643165	484	36642911	3.70346	3.90713
15599	chr5	69728819	69731478	2660	69730680	3.70211	1.0476
9642	chr18	49362693	49363309	617	49362865	3.70153	2.51386
10391	chr19	42190880	42191557	678	42191149	3.69933	3.53225
14110	chr4	33440842	33442455	1614	33442089	3.69913	1.51285
2974	chr11	5545097	5548358	3262	5546066	3.69804	1.3559
8202	chr16	61680290	61682902	2613	61681877	3.69771	1.52036
10740	chr2	12480508	12482745	2238	12480921	3.69701	1.44267
9723	chr18	55158856	55162273	3418	55160212	3.69685	1.31182
14212	chr4	47521739	47523789	2051	47523286	3.69639	1.01039
8448	chr16	86686095	86686996	902	86686149	3.69532	2.62386
17812	chr7	74631727	74638263	6537	74634586	3.69259	1.19245
811	chr1	102617324	102619678	2355	102619462	3.69151	1.60882
4103	chr12	11082555	11084445	1891	11084258	3.6911	1.37255
8200	chr16	61391041	61391799	759	61391176	3.69043	3.33086
2813	chr10	117587000	117589588	2589	117588498	3.69019	1.34407
9908	chr18	75360139	75362480	2342	75361561	3.68961	1.30419
18820	chr8	50308524	50309999	1476	50309222	3.68731	1.66875
8004	chr16	40675821	40678676	2856	40676860	3.68696	1.42534
12240	chr2	162565922	162566762	841	162566140	3.68628	2.60525
2070	chr10	36528710	36529894	1185	36529146	3.68542	1.63801
3128	chr11	25388820	25391024	2205	25390746	3.68356	2.04484
8080	chr16	47234239	47234793	555	47234603	3.68315	3.37669
5447	chr13	79912711	79915541	2831	79915167	3.68142	1.01515
14647	chr4	100764230	100766099	1870	100764969	3.6808	1.533
9969	chr18	81433237	81437531	4295	81433458	3.67983	0.788933
3357	chr11	47359328	47360611	1284	47359561	3.67983	1.61025
17145	chr6	98752008	98754333	2326	98752587	3.67909	1.80176
9140	chr17	82375025	82378466	3442	82377190	3.67755	1.26238
8692	chr17	15945035	15946346	1312	15945561	3.67426	1.76048
625	chr1	76005233	76006018	786	76005431	3.67064	2.2803
9789	chr18	59879618	59882327	2710	59880821	3.67042	1.23915
19444	chr8	118538289	118540966	2678	118539558	3.66998	0.832734
4788	chr12	107322981	107325618	2638	107323785	3.66914	1.54909
316	chr1	46627157	46628380	1224	46627344	3.66639	1.26901
7940	chr16	33823558	33825095	1538	33824106	3.66024	1.6195
1174	chr1	141388205	141390874	2670	141389973	3.65935	1.84572
9035	chr17	70638179	70639480	1302	70638283	3.65739	1.20529
16531	chr6	29758215	29760576	2362	29760403	3.65651	1.97957
8458	chr16	87811362	87814159	2798	87811686	3.65643	1.47728
16407	chr6	15718729	15724027	5299	15721489	3.65418	0.675973
18347	chr7	143273914	143278815	4902	143277143	3.65356	0.71721
10679	chr2	6953556	6954999	1444	6954846	3.65316	2.02731
17311	chr6	117742040	117742729	690	117742153	3.6507	2.65882
20043	chr9	61299267	61302199	2933	61300558	3.65015	1.26783
2955	chr11	3954222	3955735	1514	3955536	3.64861	1.16379
12931	chr3	62876708	62878034	1327	62876955	3.64695	1.81565
19958	chr9	52071014	52074842	3829	52072579	3.64523	1.0579
19031	chr8	79999000	80001792	2793	80000328	3.64297	0.847568
9728	chr18	55362532	55364511	1980	55364317	3.6414	1.66246
15162	chr5	18527481	18530994	3514	18529050	3.63984	1.13853
6817	chr14	122352800	122354592	1793	122353160	3.638	0.759729
8027	chr16	42796488	42798593	2106	42797966	3.63789	1.51129
14779	chr4	117898856	117900377	1522	117899923	3.63638	2.14482
15295	chr5	35123424	35123895	472	35123717	3.63577	3.66992
13894	chr4	5347763	5351408	3646	5348443	3.6353	0.81533
1337	chr1	159519542	159521544	2003	159520627	3.63475	1.50335
13797	chr3	151665877	151669334	3458	151668549	3.6343	0.640837
4286	chr12	41817924	41820640	2717	41818047	3.63299	1.01904
5658	chr13	103829804	103832454	2651	103832271	3.6315	0.826612
20328	chr9	87224707	87226599	1893	87225999	3.63145	1.41842
20267	chr9	80177227	80178199	973	80177404	3.63127	2.92592
9121	chr17	80133055	80134133	1079	80133611	3.62953	1.80206
4648	chr12	87652191	87653319	1129	87652927	3.62853	2.07015
9658	chr18	51383274	51386004	2731	51385904	3.62607	1.40303
9091	chr17	77045640	77047195	1556	77046726	3.62504	1.66593
11003	chr2	43108206	43109164	959	43108745	3.62127	2.66157
17203	chr6	103145146	103147199	2054	103146007	3.62017	1.16411
4770	chr12	104472005	104472970	966	104472188	3.61961	1.35513
13010	chr3	70519800	70520573	774	70520298	3.61724	2.92621
9070	chr17	73931115	73932799	1685	73931358	3.61712	1.88601
12952	chr3	65644910	65646915	2006	65645631	3.61567	1.34732
18868	chr8	54925794	54926446	653	54925969	3.61404	2.99952
2876	chr10	123018124	123022880	4757	123018650	3.61397	1.01086
12918	chr3	60598975	60603367	4393	60602003	3.61295	1.26923
3218	chr11	35821081	35821799	719	35821680	3.61241	2.55181
2276	chr10	60693600	60694915	1316	60694757	3.61153	1.53127
9037	chr17	70788123	70789360	1238	70788970	3.61123	1.87177
8397	chr16	79270187	79272056	1870	79270539	3.60378	1.83717
471	chr1	62339049	62339846	798	62339740	3.60363	2.26007
6446	chr14	81046434	81048199	1766	81047925	3.60199	1.65457
11313	chr2	68992861	68993578	718	68992926	3.59955	2.17251
4118	chr12	13198850	13199972	1123	13199777	3.59791	2.00702
16442	chr6	19367244	19367987	744	19367805	3.59779	2.44574
16437	chr6	18756638	18757731	1094	18757078	3.59427	2.20276
11731	chr2	110623347	110625161	1815	110623517	3.59426	1.29997
4768	chr12	104137099	104138627	1529	104137286	3.59401	1.56254
13146	chr3	86385150	86386858	1709	86386694	3.59395	1.36425
8008	chr16	40854897	40856122	1226	40855178	3.59214	1.74842
12608	chr3	30330600	30334744	4145	30331073	3.59076	1.37457
7227	chr15	50521948	50524961	3014	50522144	3.59041	1.21587
4544	chr12	74669563	74670806	1244	74670667	3.58854	1.50562
20592	chr9	117756786	117759868	3083	117758663	3.58817	0.904747
9910	chr18	75416692	75418769	2078	75417623	3.58679	1.04026
10547	chr19	54992840	54995127	2288	54994391	3.58415	1.37395
15616	chr5	72142892	72144548	1657	72143814	3.58407	1.6879
17863	chr7	80346651	80348072	1422	80347200	3.58095	1.70359
7472	chr15	78119876	78120459	584	78120025	3.58055	2.27231
14577	chr4	94840692	94841032	341	94840858	3.57971	3.78564
19045	chr8	80871000	80874045	3046	80873375	3.57967	1.24522
17037	chr6	91915971	91918137	2167	91916989	3.57887	1.13883
15195	chr5	22023980	22025290	1311	22024781	3.57736	1.40866
6936	chr15	14045675	14047596	1922	14045848	3.57707	1.26997
10003	chr18	83711735	83713713	1979	83713428	3.57641	1.27657
19361	chr8	112328953	112329424	472	112329225	3.57592	2.3783
7310	chr15	58817936	58820455	2520	58818434	3.57293	0.983372
15674	chr5	76536706	76537506	801	76537069	3.57075	2.14834
6506	chr14	89810624	89811428	805	89811274	3.57065	2.33203
4230	chr12	35234600	35236565	1966	35235386	3.56852	0.943567
17865	chr7	80476017	80477490	1474	80476785	3.56694	1.57807
786	chr1	98782042	98783901	1860	98783721	3.56492	2.06933
2636	chr10	99268637	99269961	1325	99269569	3.56269	2.50507
16054	chr5	123938885	123941138	2254	123939178	3.56265	1.49055
17720	chr7	57214002	57218740	4739	57217211	3.55803	1.06376
13099	chr3	82665016	82666436	1421	82666049	3.55607	1.24908
1449	chr1	170991649	170992717	1069	170992141	3.54768	2.25416
1781	chr10	6138033	6140894	2862	6139395	3.54748	1.05854
12910	chr3	59841831	59842331	501	59842174	3.54732	2.9162
18238	chr7	133556240	133559085	2846	133558525	3.5468	1.03865
19135	chr8	90798886	90801433	2548	90800179	3.54634	0.994548
4086	chr12	9493152	9493918	767	9493478	3.54457	2.25194
16487	chr6	23538602	23539534	933	23539357	3.54276	2.74085
9660	chr18	51656506	51659999	3494	51657195	3.54146	1.27313
14158	chr4	39155154	39156199	1046	39155537	3.54092	1.95445
1484	chr1	174894613	174896533	1921	174895445	3.54077	1.96013
16776	chr6	54087001	54094563	7563	54090577	3.54021	0.677023
15184	chr5	21552841	21557348	4508	21555135	3.54004	1.06803
2225	chr10	55123402	55125349	1948	55124326	3.53969	1.62845
12795	chr3	49519769	49522085	2317	49521328	3.53861	1.69453
3131	chr11	25740400	25740913	514	25740736	3.53827	3.03679
16828	chr6	61688237	61690599	2363	61688395	3.53651	1.15713
2423	chr10	79414561	79417517	2957	79417348	3.53528	0.981838
11325	chr2	70675626	70679453	3828	70678172	3.53306	1.0663
9197	chr17	86235086	86239414	4329	86236008	3.53289	0.906546
1038	chr1	129528400	129529442	1043	129529301	3.53209	1.77785
8345	chr16	75673882	75677619	3738	75675171	3.5315	1.27519
19237	chr8	98663869	98665210	1342	98664285	3.52915	1.69383
10680	chr2	7416400	7419799	3400	7417353	3.52725	1.38922
20048	chr9	61534328	61536815	2488	61536556	3.52714	1.37339
7568	chr15	90248519	90250133	1615	90249273	3.52519	1.79947
12791	chr3	48673662	48675011	1350	48674900	3.52447	1.84802
3239	chr11	37096287	37096866	580	37096684	3.52113	3.24726
12968	chr3	66602136	66606896	4761	66604658	3.52084	0.742331
6455	chr14	82800317	82800850	534	82800439	3.52015	2.29614
10367	chr19	38272068	38273126	1059	38272220	3.51645	2.06981
13928	chr4	8778668	8780780	2113	8779821	3.51607	1.55023
20315	chr9	85853800	85856743	2944	85856671	3.51272	1.51177
16195	chr5	139039035	139039540	506	139039401	3.51161	3.51642
19063	chr8	82361502	82363199	1698	82362653	3.51118	1.71994
37	chr1	11107036	11109495	2460	11108678	3.50917	1.32856
10406	chr19	43455000	43457947	2948	43457411	3.50818	1.692
18144	chr7	122587400	122589330	1931	122589155	3.50818	1.48606
15219	chr5	24602470	24604640	2171	24604141	3.5077	1.18881
17132	chr6	98020145	98021592	1448	98020672	3.5061	1.86215
11764	chr2	114076314	114077827	1514	114077327	3.5051	1.36466
3494	chr11	63422024	63423401	1378	63422670	3.50508	1.51296
17480	chr6	140192000	140194599	2600	140192216	3.502	1.23834
1256	chr1	152841912	152843007	1096	152842170	3.50121	1.82469
16578	chr6	33509612	33511419	1808	33510624	3.49999	1.19631
17987	chr7	96052360	96053155	796	96052741	3.4973	1.57254
10186	chr19	22110733	22112343	1611	22111376	3.49675	1.08637
11560	chr2	93239019	93241983	2965	93241290	3.49592	0.896061
3710	chr11	89225600	89227916	2317	89227494	3.49582	1.24166
1777	chr10	5017875	5019339	1465	5018895	3.49571	1.37083
12889	chr3	57773673	57774567	895	57773978	3.49467	2.11308
7876	chr16	27585166	27586774	1609	27585361	3.49294	1.00442
10385	chr19	41312277	41313486	1210	41312719	3.49227	1.41699
10303	chr19	31384178	31386399	2222	31385219	3.49098	1.29727
16672	chr6	44470299	44471653	1355	44471542	3.48878	1.85727
2623	chr10	97929410	97931773	2364	97929761	3.48813	1.17778
13741	chr3	147635692	147639005	3314	147636393	3.48654	0.914429
9093	chr17	77198727	77200107	1381	77199908	3.48632	1.76762
17744	chr7	59503600	59507597	3998	59505767	3.48568	1.33224
18123	chr7	120086345	120091165	4821	120090672	3.48403	0.994136
14418	chr4	74667970	74668848	879	74668314	3.48283	2.51375
9057	chr17	72823811	72825959	2149	72825762	3.48242	2.00289
11816	chr2	116715521	116717990	2470	116716973	3.48161	1.24151
4967	chr13	17313622	17315064	1443	17314695	3.4815	1.85202
19902	chr9	45914443	45916659	2217	45916145	3.47522	1.03858
18961	chr8	68236597	68237586	990	68236855	3.47522	1.84954
6833	chr14	122934893	122936679	1787	122935091	3.47483	1.05147
5368	chr13	69392000	69394896	2897	69394539	3.47155	1.11518
9894	chr18	74240624	74241270	647	74241089	3.47136	2.99918
17826	chr7	76448000	76449997	1998	76448643	3.47017	1.58426
9272	chr18	5502832	5506391	3560	5504583	3.46927	0.851209
9323	chr18	13933989	13935473	1485	13935139	3.4673	1.57028
11839	chr2	119688011	119689172	1162	119688242	3.46701	2.77639
8416	chr16	81932816	81934339	1524	81933935	3.46508	2.02812
7161	chr15	40571649	40572984	1336	40572645	3.46087	2.08558
5142	chr13	37921461	37922725	1265	37921995	3.46052	1.81893
3175	chr11	33201931	33205156	3226	33202492	3.46014	0.956908
9044	chr17	71503800	71505785	1986	71504832	3.45974	1.26982
13587	chr3	134441613	134442965	1353	134442866	3.4593	2.05827
18334	chr7	142575277	142575805	529	142575523	3.45481	2.53302
7603	chr15	93021917	93023239	1323	93022473	3.45434	1.1088
12794	chr3	49116515	49117181	667	49116925	3.45291	1.99476
10278	chr19	29147245	29149371	2127	29147438	3.45283	1.20706
8997	chr17	67513354	67513996	643	67513530	3.4523	3.13972
6733	chr14	115608128	115611466	3339	115609866	3.44912	1.0038
17348	chr6	122384517	122386760	2244	122386074	3.44803	0.872534
9905	chr18	75186930	75188599	1670	75187219	3.44759	1.20189
237	chr1	38503148	38505147	2000	38503729	3.44617	1.69341
18746	chr8	44360240	44361741	1502	44360420	3.44452	1.06872
3572	chr11	71721072	71723504	2433	71722920	3.44409	1.16216
11461	chr2	79111670	79115521	3852	79114602	3.44272	1.32253
9688	chr18	53578317	53579999	1683	53579163	3.44253	1.71107
13999	chr4	17040200	17041205	1006	17040622	3.44193	2.37551
11916	chr2	126678053	126679999	1947	126679414	3.43973	1.36177
20238	chr9	77384660	77388577	3918	77387375	3.4386	1.33373
5783	chr13	114006835	114007910	1076	114007211	3.43724	1.93959
19305	chr8	107705600	107708220	2621	107707392	3.43676	1.08472
19708	chr9	24019620	24020940	1321	24020223	3.43486	2.51183
17261	chr6	109819800	109821769	1970	109821355	3.43421	1.25017
4272	chr12	40373720	40375859	2140	40373900	3.43321	2.00122
9215	chr17	87283952	87285233	1282	87284378	3.43292	1.18403
10335	chr19	35901756	35904713	2958	35904539	3.43073	1.506
2342	chr10	67670557	67671526	970	67670702	3.42872	1.34123
2888	chr10	123909936	123912923	2988	123911045	3.42836	1.1017
14265	chr4	53891868	53893280	1413	53892860	3.4272	1.79021
2565	chr10	93575956	93576978	1023	93576119	3.42684	1.77019
13949	chr4	11711536	11713092	1557	11711848	3.42485	1.38462
11007	chr2	43319017	43319899	883	43319643	3.42417	2.36515
2290	chr10	62608035	62610557	2523	62609710	3.42382	0.956808
13045	chr3	76252441	76255077	2637	76252988	3.42379	1.2643
13863	chr3	156407420	156408213	794	156407869	3.42357	1.97925
18030	chr7	104429325	104431199	1875	104430247	3.42159	1.30555
7637	chr15	95534337	95535550	1214	95535359	3.42137	1.68611
2349	chr10	67976649	67977575	927	67976992	3.42056	1.52362
2925	chr10	125966600	125970655	4056	125967742	3.4197	0.901027
19679	chr9	22352588	22353414	827	22352934	3.4189	1.88064
16492	chr6	24201461	24203199	1739	24202588	3.41809	1.81866
17750	chr7	60244273	60245186	914	60244313	3.41746	3.02101
15892	chr5	103931542	103933498	1957	103932410	3.41624	1.46941
16548	chr6	30600841	30604054	3214	30601695	3.41518	1.17557
1477	chr1	173767802	173770364	2563	173768580	3.41376	1.47059
10581	chr19	57277600	57279628	2029	57278696	3.41372	1.27274
15553	chr5	64979877	64983589	3713	64982608	3.41345	1.1027
14725	chr4	107413476	107415556	2081	107414066	3.41297	1.51311
5381	chr13	70666363	70668219	1857	70667107	3.41014	1.07952
1784	chr10	6802055	6806156	4102	6804746	3.40901	0.962117
15211	chr5	23778600	23780209	1610	23778770	3.40648	1.38531
12796	chr3	49544028	49545289	1262	49544260	3.40643	2.28854
7515	chr15	84270203	84272582	2380	84272082	3.40531	1.26048
9085	chr17	75675774	75677500	1727	75675920	3.40512	1.09268
16173	chr5	134801175	134802771	1597	134802014	3.40488	1.0742
6911	chr15	11493252	11494721	1470	11493838	3.40399	1.88383
17397	chr6	131885002	131886483	1482	131886333	3.40257	1.22957
16059	chr5	124614274	124615038	765	124614841	3.39943	1.72232
18769	chr8	46325100	46326599	1500	46325357	3.39729	1.71302
4109	chr12	12777600	12779536	1937	12778113	3.39526	0.942695
8764	chr17	31987604	31990375	2772	31988869	3.3929	1.35183
7785	chr16	16586926	16587563	638	16587111	3.39188	2.70549
2962	chr11	4299151	4300162	1012	4299585	3.39181	1.36791
18245	chr7	135524209	135526596	2388	135524369	3.39174	1.30064
13398	chr3	118890306	118891784	1479	118890600	3.39069	1.9004
4255	chr12	39318117	39320828	2712	39319881	3.39046	1.65146
19238	chr8	98751600	98753161	1562	98752846	3.39009	1.63993
17204	chr6	103256857	103258902	2046	103257489	3.38989	1.45829
8498	chr16	91050400	91053535	3136	91052423	3.38986	1.27145
3099	chr11	21824245	21824942	698	21824634	3.38699	2.31289
3152	chr11	28808867	28810794	1928	28809634	3.38643	1.52748
14461	chr4	82666851	82668199	1349	82667019	3.38635	1.99153
5898	chr14	12971437	12976399	4963	12973728	3.38477	0.625953
17635	chr7	30502512	30503799	1288	30502872	3.38471	1.5437
5634	chr13	102557608	102558542	935	102557799	3.38443	2.3279
7155	chr15	40333212	40335599	2388	40333830	3.38423	1.55098
16673	chr6	44500156	44500653	498	44500497	3.38386	2.24537
12669	chr3	35394800	35397196	2397	35397017	3.38263	0.991503
15503	chr5	59908028	59908752	725	59908594	3.38169	2.61423
18843	chr8	51759702	51761203	1502	51760674	3.38072	1.66892
13888	chr4	4938606	4939763	1158	4939415	3.38002	1.71548
12899	chr3	58811884	58813590	1707	58812737	3.37976	1.06979
15850	chr5	100575871	100580319	4449	100578548	3.37957	1.06376
5101	chr13	32304771	32306359	1589	32306191	3.37895	1.41773
9698	chr18	54289304	54290950	1647	54289974	3.37819	2.18334
20338	chr9	89445091	89446789	1699	89446043	3.37721	1.60237
2404	chr10	74456822	74457544	723	74457103	3.37547	2.56179
5871	chr14	11249492	11253199	3708	11251651	3.37425	1.1081
5790	chr13	114366155	114366850	696	114366278	3.37266	2.23081
7111	chr15	36222814	36225175	2362	36223377	3.3704	1.21463
4551	chr12	75217075	75218185	1111	75217760	3.36999	1.4244
18005	chr7	100161800	100162558	759	100161965	3.36999	2.42421
7212	chr15	47587237	47587992	756	47587702	3.36988	3.08859
7294	chr15	57180783	57181929	1147	57181280	3.36902	2.15393
11509	chr2	83599263	83601940	2678	83601797	3.36659	1.36481
2271	chr10	60123831	60126939	3109	60124624	3.36638	0.925515
10168	chr19	19821813	19824118	2306	19823556	3.36565	1.41521
969	chr1	123721747	123727723	5977	123722106	3.36372	0.833479
4340	chr12	47912528	47917253	4726	47915277	3.36012	1.53158
2467	chr10	86884057	86885399	1343	86884861	3.35999	1.66309
7579	chr15	91547474	91550399	2926	91549696	3.35902	0.915567
13977	chr4	14010803	14012998	2196	14011892	3.35879	0.994778
15863	chr5	101518079	101518999	921	101518264	3.3581	2.266
17717	chr7	56346061	56347296	1236	56346784	3.35718	1.70869
18323	chr7	141980483	141982799	2317	141982173	3.35699	0.837824
3549	chr11	68028044	68030360	2317	68029773	3.35688	1.22042
3539	chr11	66905119	66905592	474	66905217	3.35674	3.29613
6227	chr14	59342037	59345583	3547	59344385	3.35663	1.256
14483	chr4	84192806	84201278	8473	84198189	3.35561	0.997722
3428	chr11	56256628	56258327	1700	56257491	3.35505	1.4864
8323	chr16	73400843	73404799	3957	73401484	3.3529	0.809292
13396	chr3	118832768	118833556	789	118833359	3.35248	1.675
15889	chr5	103913690	103915241	1552	103914869	3.35175	1.29178
6481	chr14	86706721	86707796	1076	86707675	3.34736	1.87724
12869	chr3	55356406	55357709	1304	55356960	3.34636	1.64788
3899	chr11	108490652	108492599	1948	108491187	3.34514	1.02337
3015	chr11	11112048	11115362	3315	11112206	3.34495	1.10437
3083	chr11	18838649	18843399	4751	18841262	3.34387	0.903198
20596	chr9	118012313	118020399	8087	118015118	3.34293	0.853119
13060	chr3	78271418	78272247	830	78272079	3.34154	1.87839
15125	chr5	13383255	13385068	1814	13383867	3.34064	1.49251
6654	chr14	103819484	103820901	1418	103820555	3.33968	1.51557
19150	chr8	91904314	91907423	3110	91905014	3.33932	0.708897
10204	chr19	24062110	24064163	2054	24063780	3.33863	0.648373
4669	chr12	92123915	92126009	2095	92124351	3.33824	1.65428
10978	chr2	41125688	41127386	1699	41127187	3.33763	2.19562
3498	chr11	63570542	63574385	3844	63572728	3.33687	1.0895
18096	chr7	117260071	117264744	4674	117263200	3.33676	0.950143
6203	chr14	57717649	57721459	3811	57719655	3.33601	1.25851
9118	chr17	80018893	80021138	2246	80019597	3.33573	0.740198
6593	chr14	99139043	99141181	2139	99139686	3.33555	2.07817
12925	chr3	61702412	61703529	1118	61702770	3.33538	2.48698
16134	chr5	132456666	132459752	3087	132457580	3.33534	1.40244
16802	chr6	56418253	56419727	1475	56418765	3.33301	1.92579
11528	chr2	87887039	87888369	1331	87887760	3.33264	1.92595
6229	chr14	59613400	59615067	1668	59614078	3.33256	1.34974
11013	chr2	43815167	43818758	3592	43818568	3.33244	1.01766
7162	chr15	40579423	40581596	2174	40580733	3.33154	1.79911
8730	chr17	28517718	28518675	958	28517758	3.32898	1.65903
4789	chr12	107346284	107350720	4437	107346854	3.32874	0.979998
6407	chr14	77513800	77514780	981	77514234	3.32832	1.85335
20458	chr9	101421679	101423343	1665	101422312	3.32796	1.48982
4377	chr12	54416531	54419518	2988	54417215	3.3274	1.32374
19938	chr9	48891735	48898124	6390	48897583	3.32683	0.675677
10416	chr19	44701281	44702651	1371	44702473	3.32392	1.51341
3797	chr11	96399153	96404680	5528	96401838	3.32293	1.1615
16690	chr6	47576120	47578360	2241	47577692	3.32283	1.35013
14107	chr4	33025448	33028367	2920	33026568	3.32222	0.805584
2663	chr10	102451110	102452740	1631	102452555	3.32185	1.0449
1007	chr1	127611674	127616293	4620	127615465	3.32096	0.944186
2768	chr10	113539054	113540231	1178	113539772	3.31887	2.29341
17593	chr6	147554659	147558272	3614	147558079	3.31886	0.88811
5190	chr13	42762513	42764199	1687	42763363	3.31884	1.33279
5637	chr13	102604511	102605999	1489	102605115	3.31808	1.22617
19400	chr8	116880204	116882081	1878	116880807	3.31804	1.26047
18278	chr7	138901349	138903925	2577	138902421	3.31802	1.18772
2538	chr10	92147265	92149030	1766	92147950	3.31745	1.80115
3257	chr11	38466584	38470504	3921	38469158	3.3168	0.906171
16260	chr5	147457730	147458886	1157	147458497	3.31599	1.36406
2035	chr10	30040673	30042214	1542	30040846	3.31531	1.40459
3860	chr11	103675600	103679082	3483	103677474	3.31481	0.922625
4894	chr13	4934028	4936173	2146	4935783	3.31433	1.06889
16683	chr6	46636489	46639746	3258	46638305	3.3136	1.58252
1566	chr1	182819470	182820945	1476	182819946	3.31351	1.73761
20203	chr9	74887230	74888882	1653	74888338	3.31276	1.34717
17637	chr7	31564242	31568769	4528	31565906	3.31273	0.755257
19804	chr9	33266400	33268407	2008	33268219	3.31141	0.947045
14385	chr4	69314200	69314863	664	69314753	3.31072	3.35707
14499	chr4	85152277	85155534	3258	85153197	3.31068	1.46453
15439	chr5	51846506	51850987	4482	51848987	3.30931	1.27152
7594	chr15	92536661	92538194	1534	92537272	3.30775	1.26458
10219	chr19	24939543	24940520	978	24939674	3.3039	2.36297
10774	chr2	17079200	17080731	1532	17080541	3.30386	1.5109
4338	chr12	47864653	47865738	1086	47865366	3.30385	2.40705
610	chr1	73429000	73430799	1800	73430105	3.30296	1.83979
9515	chr18	33967234	33969799	2566	33967282	3.30095	0.819487
5234	chr13	47608849	47611063	2215	47610874	3.30052	1.88945
3160	chr11	31490577	31493434	2858	31492816	3.3	1.20058
12509	chr3	21695046	21700054	5009	21699882	3.29999	1.34728
5279	chr13	53391429	53393266	1838	53392287	3.29982	1.3717
16288	chr5	150671407	150673279	1873	150673167	3.2993	1.16338
16224	chr5	142140488	142143527	3040	142142693	3.29896	0.702899
638	chr1	77057905	77058980	1076	77058097	3.29827	1.5569
17069	chr6	94108918	94111029	2112	94109741	3.29819	1.26755
15680	chr5	77525552	77528473	2922	77526212	3.29789	0.871054
9848	chr18	68921000	68922864	1865	68921415	3.29694	1.19466
11377	chr2	73984985	73987072	2088	73985647	3.29618	1.1711
18781	chr8	47165735	47166087	353	47165899	3.29585	2.43617
5048	chr13	28660000	28660573	574	28660225	3.29555	3.16639
2295	chr10	63078250	63080843	2594	63080436	3.2949	0.846602
1090	chr1	134044338	134045926	1589	134045729	3.29295	1.41955
18357	chr7	143779210	143780599	1390	143780266	3.29287	1.89888
19951	chr9	51082600	51083892	1293	51083264	3.29245	1.30665
15465	chr5	54482349	54483281	933	54483200	3.2922	1.24846
9263	chr18	4123085	4126604	3520	4123467	3.29176	0.74638
20395	chr9	95682360	95683099	740	95682696	3.2904	1.66348
13844	chr3	154437400	154440404	3005	154438489	3.2891	1.02609
1412	chr1	166889236	166890415	1180	166889678	3.28884	1.45782
1943	chr10	21546213	21547762	1550	21547579	3.2888	1.22895
16335	chr6	6716554	6717490	937	6717030	3.28617	1.864
14586	chr4	95936154	95937444	1291	95937251	3.28476	2.32684
6174	chr14	52140545	52142177	1633	52140851	3.28437	1.21472
12565	chr3	27757544	27758751	1208	27758240	3.28417	1.75193
20354	chr9	92189618	92191538	1921	92190436	3.28357	1.31514
14004	chr4	18748577	18752814	4238	18749904	3.2814	0.900333
14816	chr4	125188419	125189565	1147	125188834	3.2789	2.33319
7403	chr15	67606207	67606888	682	67606753	3.27871	3.985
18775	chr8	46465000	46467999	3000	46467059	3.27836	1.15902
9584	chr18	42629991	42632200	2210	42630162	3.27777	1.3925
3905	chr11	109190998	109192359	1362	109191869	3.27668	1.27552
8318	chr16	73008382	73011365	2984	73009921	3.27653	1.27282
8591	chr17	4227939	4230772	2834	4228457	3.27588	1.09835
12213	chr2	160318190	160320599	2410	160318517	3.27492	0.618254
14061	chr4	27409184	27411439	2256	27410077	3.27418	1.5881
2089	chr10	38557520	38558992	1473	38558216	3.27396	1.29325
20638	chr9	121965610	121967177	1568	121966710	3.27304	1.24788
4697	chr12	94312909	94314599	1691	94313101	3.2723	1.40204
16141	chr5	132678800	132681269	2470	132678946	3.26979	1.14142
4287	chr12	41836915	41841205	4291	41840859	3.26884	1.20691
5753	chr13	111338104	111339561	1458	111338934	3.26873	1.3504
14347	chr4	64093947	64094549	603	64094368	3.26863	2.70018
14515	chr4	86936965	86940840	3876	86937934	3.26784	1.01132
19202	chr8	94549440	94550954	1515	94550557	3.26614	1.789
366	chr1	52487125	52489377	2253	52487297	3.26599	1.23579
10065	chr18	89321340	89322664	1325	89322124	3.26508	1.14546
2513	chr10	90652578	90655272	2695	90654688	3.26487	1.16406
14259	chr4	53118808	53121044	2237	53119588	3.26452	1.17757
14138	chr4	35535366	35535931	566	35535650	3.26301	2.48516
10563	chr19	55989573	55991896	2324	55990818	3.26291	1.37605
14519	chr4	87254200	87256047	1848	87254596	3.26276	1.7667
10340	chr19	36434910	36436377	1468	36435536	3.26244	1.75049
1873	chr10	15194396	15195315	920	15194852	3.26213	1.70543
2530	chr10	91663133	91664418	1286	91663532	3.26054	1.62294
19586	chr9	6215467	6217077	1611	6216938	3.26007	1.78534
18085	chr7	116396800	116405471	8672	116403157	3.25879	0.682938
18318	chr7	141762927	141766199	3273	141765164	3.25821	1.36443
1875	chr10	15469278	15470524	1247	15470031	3.25801	1.92663
5713	chr13	108435910	108436918	1009	108436353	3.2567	1.35339
12468	chr3	14646374	14647258	885	14646558	3.25636	2.44705
4323	chr12	46179528	46182734	3207	46181479	3.25603	1.34181
6134	chr14	47505510	47510047	4538	47509784	3.25452	0.807055
10170	chr19	20234474	20236813	2340	20234779	3.25396	1.03376
7433	chr15	71167015	71168321	1307	71167679	3.25361	1.58712
6325	chr14	68957200	68960132	2933	68959853	3.25171	1.52565
12945	chr3	64769608	64770524	917	64770272	3.25097	2.67836
6346	chr14	71493674	71495189	1516	71494307	3.25006	1.53839
1945	chr10	21662914	21665011	2098	21664203	3.24947	1.37261
8260	chr16	66174093	66175199	1107	66174321	3.24814	2.09102
19925	chr9	47322818	47329426	6609	47329303	3.24804	0.855805
3594	chr11	76768439	76768768	330	76768589	3.2479	4.14453
12859	chr3	54403400	54405332	1933	54404445	3.24758	1.77647
5652	chr13	103559758	103568861	9104	103568006	3.24732	0.624688
3756	chr11	92321352	92324679	3328	92322225	3.24645	1.03198
19314	chr8	109236439	109238871	2433	109237100	3.24604	1.15801
2036	chr10	30141532	30143376	1845	30142311	3.24599	1.59465
332	chr1	49262473	49263094	622	49262821	3.24582	2.46979
16725	chr6	51047452	51047829	378	51047640	3.24487	2.95269
19163	chr8	92454398	92457199	2802	92455705	3.24484	1.43219
14695	chr4	105082258	105083123	866	105082929	3.24444	2.57023
586	chr1	71782006	71784091	2086	71782349	3.24346	1.42543
19383	chr8	115219824	115223966	4143	115220669	3.24275	1.09869
15090	chr5	7032533	7033026	494	7032625	3.24084	2.51063
11650	chr2	103383181	103386035	2855	103385481	3.2397	0.983991
7835	chr16	24638000	24638702	703	24638582	3.239	3.32472
79	chr1	15606992	15607914	923	15607131	3.23875	1.60956
13469	chr3	122947045	122947966	922	122947371	3.23691	2.28343
1054	chr1	130964774	130966747	1974	130964940	3.23639	1.36037
8248	chr16	65188238	65192713	4476	65191894	3.23598	1.05837
782	chr1	97676910	97677884	975	97677239	3.23329	2.17333
2398	chr10	73660320	73662329	2010	73660954	3.23203	1.53057
1313	chr1	157552801	157554521	1721	157553747	3.23026	1.37708
11821	chr2	117338048	117339969	1922	117339793	3.22991	1.34435
11358	chr2	72703448	72705542	2095	72703643	3.2288	1.37729
13692	chr3	143800800	143803320	2521	143801158	3.22788	1.10245
4570	chr12	77869856	77873873	4018	77873703	3.22736	0.686586
17704	chr7	53797087	53797793	707	53797280	3.2268	2.84181
19560	chr8	130516000	130519399	3400	130517157	3.22508	1.24329
8973	chr17	65197790	65199556	1767	65198804	3.22474	1.07786
19123	chr8	89580047	89583550	3504	89581077	3.22445	0.875117
8846	chr17	49366159	49367557	1399	49366450	3.22308	1.10115
12318	chr2	169748400	169750664	2265	169748924	3.22221	1.28683
13958	chr4	12901856	12903182	1327	12901969	3.22174	1.8929
4991	chr13	20533778	20535197	1420	20534901	3.22158	1.19513
15446	chr5	52454110	52455315	1206	52454403	3.22136	1.22284
7120	chr15	37144665	37147679	3015	37146397	3.22105	1.0453
19370	chr8	113547068	113550131	3064	113547235	3.21984	1.27326
13719	chr3	146340046	146344375	4330	146341626	3.21771	1.0143
5057	chr13	28991414	29000163	8750	28998966	3.21596	0.652767
15142	chr5	15497600	15498596	997	15498420	3.21561	2.74792
5264	chr13	50407987	50408599	613	50408427	3.21546	2.51373
9654	chr18	50748904	50750868	1965	50749729	3.21429	1.78235
7101	chr15	35237662	35239932	2271	35239414	3.21317	1.35502
608	chr1	73312924	73316754	3831	73313132	3.21311	0.896223
3735	chr11	90665600	90669679	4080	90665963	3.21188	1.03268
17307	chr6	117196902	117198140	1239	117197316	3.21148	1.57694
9733	chr18	55493672	55495540	1869	55494164	3.20978	1.55688
15915	chr5	106126400	106127582	1183	106127511	3.20833	1.02102
7411	chr15	68566247	68570691	4445	68570166	3.20748	0.880588
19846	chr9	39418467	39420133	1667	39419128	3.20613	1.3108
88	chr1	17226524	17227516	993	17227229	3.20478	1.50955
15808	chr5	97767608	97770099	2492	97769105	3.20437	1.48986
7267	chr15	54327105	54329471	2367	54328003	3.2041	1.23375
17914	chr7	86167699	86171614	3916	86171299	3.2034	1.3243
7693	chr15	101755200	101757268	2069	101756744	3.20181	1.38984
2518	chr10	90923026	90924551	1526	90924159	3.20144	1.84439
16609	chr6	36489000	36489467	468	36489334	3.20118	2.77051
20045	chr9	61406938	61409989	3052	61407865	3.20061	1.10454
18082	chr7	116322092	116323626	1535	116323065	3.20031	1.56496
6280	chr14	64697384	64699916	2533	64698713	3.20008	0.936046
7779	chr16	15362859	15364295	1437	15363583	3.19625	1.89149
4360	chr12	51386100	51388996	2897	51386978	3.19589	0.951882
3632	chr11	81421400	81426866	5467	81426414	3.19495	0.790922
1864	chr10	14151494	14155023	3530	14154853	3.19491	1.25873
15124	chr5	13153905	13156840	2936	13154374	3.19374	1.62375
1641	chr1	188962104	188964671	2568	188963536	3.1929	1.53882
531	chr1	68182000	68182655	656	68182506	3.19288	2.2217
12407	chr2	179373487	179374873	1387	179374353	3.1926	2.34779
9152	chr17	83579469	83581799	2331	83580393	3.19016	1.46378
486	chr1	62988035	62990778	2744	62989792	3.19013	0.996529
19472	chr8	121178785	121179999	1215	121178969	3.18989	1.47873
10370	chr19	38542310	38543313	1004	38542926	3.18988	1.93058
9613	chr18	46626357	46629988	3632	46629676	3.18905	1.1349
5119	chr13	34864000	34865355	1356	34864878	3.18748	2.07891
5669	chr13	104476400	104477515	1116	104476497	3.18721	1.70915
10120	chr19	14750144	14753214	3071	14751027	3.18713	1.23045
11728	chr2	110395605	110398728	3124	110397110	3.18609	1.29418
16711	chr6	50414767	50415857	1091	50415670	3.18553	2.65079
1058	chr1	131163648	131165256	1609	131164154	3.1841	1.45134
17439	chr6	137353158	137355179	2022	137354674	3.18329	1.28365
19153	chr8	92023363	92025362	2000	92024276	3.18292	0.96726
4481	chr12	68216116	68219025	2910	68218938	3.18164	1.03936
20244	chr9	78204000	78205109	1110	78204109	3.17966	2.07325
6515	chr14	91267643	91268799	1157	91268390	3.17861	1.49853
15131	chr5	14085651	14087838	2188	14086263	3.17817	1.14909
9480	chr18	29928195	29932466	4272	29931935	3.17767	0.953017
9581	chr18	42517560	42519841	2282	42517741	3.17743	0.803978
13899	chr4	6191000	6193556	2557	6193096	3.1762	1.68706
10577	chr19	56940949	56942999	2051	56942639	3.17266	1.07593
11368	chr2	73638600	73641286	2687	73639079	3.1715	1.07328
5508	chr13	88982634	88983903	1270	88982999	3.17143	1.51128
4126	chr12	14342806	14343577	772	14343425	3.17038	2.56009
9498	chr18	31683205	31685926	2722	31685275	3.16847	1.51827
8137	chr16	52851716	52853112	1397	52852702	3.16717	1.45782
19295	chr8	105997330	106000046	2717	105998804	3.16628	1.22242
402	chr1	56533064	56535543	2480	56533955	3.1651	0.879726
449	chr1	61628046	61628501	456	61628173	3.16465	3.43194
18471	chr8	9629895	9631522	1628	9631243	3.16378	1.64021
6555	chr14	96017028	96020553	3526	96019525	3.16321	1.00262
14428	chr4	78426409	78428879	2471	78426505	3.16313	1.02818
7088	chr15	34006900	34007624	725	34007463	3.16243	2.14467
6232	chr14	60356216	60359874	3659	60359714	3.16195	1.10205
12649	chr3	34312302	34313297	996	34312963	3.16175	2.15891
9415	chr18	22772600	22773651	1052	22772723	3.16123	2.1966
11136	chr2	55967948	55973545	5598	55973376	3.16098	1.20518
10758	chr2	14172312	14173560	1249	14173233	3.16058	2.23362
1124	chr1	137930527	137932599	2073	137930713	3.16049	0.94604
16251	chr5	145126956	145129340	2385	145128538	3.16026	1.19549
7228	chr15	50576232	50578790	2559	50577991	3.15943	1.28123
14864	chr4	131221996	131222639	644	131222178	3.15924	1.93706
19062	chr8	81976205	81979348	3144	81977975	3.15909	1.3156
9163	chr17	84370021	84370995	975	84370449	3.15905	2.19735
19059	chr8	81854708	81858144	3437	81857477	3.15891	1.09725
10634	chr19	60280763	60284668	3906	60280881	3.1584	0.879483
1681	chr1	190613464	190615981	2518	190614331	3.15823	1.30703
7007	chr15	25654200	25655983	1784	25655305	3.15734	1.21393
363	chr1	52160908	52163508	2601	52162208	3.15705	0.980527
8619	chr17	9191539	9194142	2604	9191990	3.15698	1.25533
16819	chr6	60781305	60783691	2387	60782745	3.15603	1.29945
17574	chr6	146148428	146150076	1649	146148791	3.15566	1.55451
7156	chr15	40445246	40446198	953	40445444	3.15388	1.93599
11596	chr2	97212165	97213760	1596	97212298	3.15273	1.92643
11484	chr2	81261206	81264908	3703	81264274	3.15167	1.4027
8354	chr16	75951164	75951895	732	75951260	3.15151	1.70505
17760	chr7	62201337	62202369	1033	62201526	3.15142	1.7375
2504	chr10	89555711	89557458	1748	89556118	3.15029	1.30931
11664	chr2	105355370	105356334	965	105356135	3.14929	1.39391
6544	chr14	94299338	94300392	1055	94299472	3.14894	1.6477
19621	chr9	11908818	11910645	1828	11909746	3.14861	1.30474
399	chr1	56203775	56205199	1425	56204785	3.14845	1.6087
19890	chr9	43546934	43548432	1499	43547639	3.14725	1.83085
5363	chr13	67235136	67235799	664	67235241	3.14683	2.53612
13460	chr3	122028249	122030392	2144	122029160	3.14533	1.33871
752	chr1	93543000	93544766	1767	93543085	3.14532	1.78696
14134	chr4	35480115	35482399	2285	35480780	3.14459	1.62093
4329	chr12	46991329	46992076	748	46991475	3.14289	2.25774
18857	chr8	53686826	53687565	740	53687251	3.14265	2.58186
14283	chr4	56220729	56222646	1918	56221529	3.14157	1.55404
13475	chr3	123971290	123973013	1724	123972111	3.13945	1.95858
3749	chr11	91894540	91895755	1216	91894962	3.13872	2.0198
16411	chr6	16096297	16097796	1500	16096469	3.13869	1.71152
19761	chr9	29931635	29935444	3810	29932460	3.13834	0.963128
7003	chr15	25452077	25455199	3123	25453881	3.1381	0.819759
19087	chr8	84541672	84542651	980	84542298	3.13633	2.06277
1931	chr10	20898613	20900026	1414	20898738	3.1362	1.38545
14642	chr4	100377000	100379599	2600	100377879	3.13585	0.768749
11654	chr2	103812367	103817751	5385	103812526	3.13502	0.671444
4250	chr12	38874683	38876163	1481	38875556	3.1342	1.23491
6281	chr14	65161098	65163298	2201	65161297	3.13328	1.26266
19762	chr9	29951780	29953385	1606	29952460	3.1326	1.16347
5846	chr14	6058951	6060019	1069	6059574	3.13055	2.2986
9805	chr18	63085110	63088065	2956	63087784	3.13038	1.08453
20037	chr9	61136801	61140844	4044	61139074	3.13037	0.873579
6333	chr14	69254476	69255843	1368	69254949	3.13031	1.48151
14343	chr4	63798800	63800689	1890	63800230	3.13026	1.9127
9663	chr18	51795043	51796894	1852	51795722	3.12889	2.30993
12894	chr3	58197400	58198683	1284	58198505	3.12865	1.02702
13722	chr3	146633309	146633842	534	146633678	3.12774	1.95696
2860	chr10	121685709	121687900	2192	121685899	3.12511	1.07715
4703	chr12	94811505	94812561	1057	94811881	3.12477	2.54779
5644	chr13	103015974	103019799	3826	103016056	3.12451	1.20211
18615	chr8	29797160	29799122	1963	29797631	3.12434	1.8607
9290	chr18	8329515	8331140	1626	8329656	3.12414	1.96571
5952	chr14	22068310	22069442	1133	22069028	3.12323	2.43501
9659	chr18	51526230	51528799	2570	51527047	3.12011	1.71839
18502	chr8	12218078	12219441	1364	12218933	3.12003	1.29678
13084	chr3	81033495	81036392	2898	81035710	3.11957	1.4772
6143	chr14	48385104	48386399	1296	48385904	3.11945	1.04811
4450	chr12	63257423	63258061	639	63257621	3.11817	2.14619
618	chr1	74887553	74888988	1436	74888555	3.1181	1.67828
6158	chr14	49049514	49051332	1819	49050514	3.11803	0.971907
18184	chr7	126387000	126389756	2757	126389409	3.1176	1.40297
4792	chr12	107729060	107731634	2575	107731042	3.11699	1.13692
18228	chr7	132141685	132145125	3441	132144045	3.1162	0.920168
7265	chr15	54177891	54179928	2038	54179791	3.11538	1.94038
1638	chr1	188801995	188805282	3288	188804297	3.11501	0.756402
882	chr1	111905800	111908093	2294	111906869	3.11456	1.97938
12474	chr3	14935800	14936764	965	14936317	3.11383	2.66143
3730	chr11	90285035	90286579	1545	90286445	3.11365	1.06046
8741	chr17	29617495	29618642	1148	29618279	3.11231	1.5178
748	chr1	92764829	92767449	2621	92766284	3.10987	1.14228
10911	chr2	33805324	33810056	4733	33806956	3.10977	0.751167
18744	chr8	44053178	44056199	3022	44055866	3.10939	1.0689
13754	chr3	148633780	148640027	6248	148636408	3.10917	1.01793
15710	chr5	80818400	80819358	959	80818953	3.10917	1.99498
11429	chr2	77191572	77192710	1139	77192373	3.10831	1.45212
18337	chr7	142637322	142643559	6238	142639061	3.10773	0.665444
2787	chr10	115256095	115257355	1261	115256753	3.10723	1.86174
11103	chr2	52079032	52080351	1320	52079848	3.10707	1.82145
20351	chr9	92034119	92035383	1265	92035191	3.10687	1.61179
18223	chr7	131131600	131133334	1735	131133146	3.10631	1.30576
6014	chr14	28359189	28362109	2921	28360163	3.10614	1.37236
6483	chr14	86821761	86823459	1699	86822697	3.10551	1.80729
11870	chr2	123488730	123489759	1030	123489598	3.10524	1.30129
20632	chr9	121411285	121412502	1218	121411773	3.10433	1.10645
12600	chr3	30195070	30196403	1334	30195621	3.10306	1.41065
14821	chr4	126327411	126328712	1302	126327606	3.10202	2.03107
11842	chr2	119983451	119984449	999	119984253	3.10137	1.61041
12506	chr3	21380440	21382875	2436	21381926	3.10055	0.968596
6688	chr14	107016764	107017383	620	107016838	3.10005	2.47969
1334	chr1	159308002	159310799	2798	159308800	3.09892	1.56616
5743	chr13	110843628	110846595	2968	110845951	3.0986	0.968485
6162	chr14	49133147	49134744	1598	49134439	3.09681	0.825095
15875	chr5	102661051	102662135	1085	102661404	3.09668	1.85951
20225	chr9	76569421	76571235	1815	76569792	3.09589	1.24342
18349	chr7	143313183	143317339	4157	143313343	3.09553	1.16771
18178	chr7	125462800	125464599	1800	125463374	3.09526	1.68837
19462	chr8	120430955	120433956	3002	120433272	3.09472	1.15444
16641	chr6	40210313	40212098	1786	40210770	3.09465	1.35441
14984	chr4	150158381	150159974	1594	150159874	3.09413	1.9623
9069	chr17	73815992	73817019	1028	73816184	3.09352	1.2904
20102	chr9	66678878	66681617	2740	66679259	3.09268	1.3868
15409	chr5	48380959	48382400	1442	48381775	3.09173	1.32667
7601	chr15	92800081	92802525	2445	92802112	3.09139	1.30327
19121	chr8	89552573	89555372	2800	89553230	3.09098	1.16502
15727	chr5	83850333	83851714	1382	83850491	3.08981	1.45189
5588	chr13	97069693	97070847	1155	97070090	3.08908	1.76815
14748	chr4	110332037	110333797	1761	110332226	3.08816	1.35635
13359	chr3	114433291	114434471	1181	114434253	3.08791	2.55801
4858	chr12	118802413	118805420	3008	118804509	3.08723	0.849416
8439	chr16	85946582	85948101	1520	85946999	3.0859	1.80002
7814	chr16	22304039	22307905	3867	22306955	3.08569	0.975708
14292	chr4	57260022	57261970	1949	57260647	3.08544	1.23278
886	chr1	114048707	114050157	1451	114049856	3.0847	1.35406
5225	chr13	47080284	47082670	2387	47082527	3.08429	0.98956
13523	chr3	129004159	129004948	790	129004259	3.08367	2.07589
14549	chr4	89623138	89624361	1224	89623413	3.08288	1.13282
2908	chr10	125299534	125302741	3208	125299780	3.0818	0.735237
6313	chr14	68078071	68079897	1827	68078615	3.08159	1.3825
2258	chr10	58644267	58645859	1593	58645667	3.08053	1.33353
5797	chr13	114934860	114937383	2524	114937108	3.08053	1.2499
15527	chr5	63023403	63024549	1147	63023772	3.07978	2.19923
20171	chr9	71645271	71646852	1582	71645717	3.07913	1.19887
5136	chr13	37406000	37407020	1021	37406251	3.07864	1.7698
5836	chr13	117925800	117926690	891	117926513	3.07789	2.72338
10029	chr18	84644626	84648667	4042	84646438	3.07775	1.05803
9346	chr18	14776867	14778755	1889	14777225	3.07664	1.25465
8045	chr16	43635800	43637519	1720	43637399	3.07638	1.595
9061	chr17	73131004	73135486	4483	73131988	3.07563	0.805735
2474	chr10	87299194	87302493	3300	87301621	3.07547	0.934117
14495	chr4	84774213	84775957	1745	84775260	3.075	0.867964
12905	chr3	59006019	59009162	3144	59008297	3.07466	0.767984
6929	chr15	13175829	13177752	1924	13177483	3.07444	1.57468
11386	chr2	74717135	74718654	1520	74717717	3.07444	1.50325
13672	chr3	142667579	142669399	1821	142667856	3.07404	1.02457
7130	chr15	37852741	37854999	2259	37854400	3.07393	1.20753
17859	chr7	80217051	80220577	3527	80219640	3.07366	1.17307
4335	chr12	47587893	47589397	1505	47588611	3.07327	1.26256
15603	chr5	69963610	69965871	2262	69965560	3.07275	1.2781
16577	chr6	33457172	33458952	1781	33458508	3.06987	1.75403
9384	chr18	20056406	20057279	874	20057084	3.06842	2.28315
3150	chr11	28599296	28600689	1394	28600254	3.0679	1.47414
14074	chr4	29106312	29107487	1176	29106492	3.06775	2.47583
18079	chr7	114873307	114879818	6512	114877817	3.06756	0.853824
14617	chr4	98272510	98274237	1728	98273237	3.06748	0.938973
10399	chr19	42887933	42889366	1434	42888484	3.06627	1.4777
8981	chr17	65911665	65917041	5377	65914860	3.06597	1.00426
13050	chr3	76851169	76854193	3025	76851692	3.06592	1.56305
5503	chr13	87845217	87848340	3124	87846861	3.06527	1.33126
19426	chr8	117781000	117783916	2917	117781910	3.06446	1.36807
14560	chr4	91341064	91341885	822	91341533	3.064	1.70767
1821	chr10	10970646	10972059	1414	10971669	3.06314	2.02539
10195	chr19	23305435	23306490	1056	23306169	3.0629	2.24303
11703	chr2	108416926	108418581	1656	108417555	3.06223	1.56654
17845	chr7	78451650	78456777	5128	78454363	3.06219	0.876742
1035	chr1	129472807	129474160	1354	129473984	3.062	1.03425
5206	chr13	44729365	44733979	4615	44731119	3.06153	1.49162
15363	chr5	42456230	42458812	2583	42457938	3.06115	1.66798
18645	chr8	33246861	33247940	1080	33247299	3.06093	2.08586
7439	chr15	71788042	71789196	1155	71788423	3.06032	1.46544
10599	chr19	58475600	58477502	1903	58475973	3.06025	0.937713
17645	chr7	35284400	35288199	3800	35287970	3.06013	1.32952
6724	chr14	114162157	114162999	843	114162302	3.0601	2.23506
2700	chr10	106368405	106371152	2748	106369082	3.05992	0.87392
16438	chr6	18775136	18776097	962	18775326	3.0592	1.98037
5932	chr14	18681376	18685572	4197	18683797	3.05847	0.586713
5075	chr13	30430143	30432162	2020	30430868	3.05699	1.24585
8815	chr17	45079646	45082054	2409	45081255	3.05675	1.3793
15218	chr5	24584306	24585784	1479	24585477	3.05631	0.950277
7311	chr15	58961855	58963743	1889	58962911	3.05574	0.929806
20360	chr9	92484831	92486799	1969	92485987	3.05537	1.56182
12527	chr3	24092820	24093952	1133	24092998	3.0551	2.1615
18052	chr7	107680482	107684326	3845	107683543	3.05449	1.02808
16623	chr6	37851449	37854137	2689	37853075	3.05447	0.950229
4698	chr12	94325291	94328647	3357	94326338	3.05435	1.48939
7582	chr15	92000921	92002466	1546	92001216	3.05415	1.35226
7251	chr15	51869458	51870113	656	51869787	3.05395	2.39353
19561	chr8	130555500	130557065	1566	130556853	3.05392	1.21851
18396	chr7	145842684	145844974	2291	145843405	3.05264	1.03618
2140	chr10	42796956	42798414	1459	42797808	3.05248	1.10185
19459	chr8	120151129	120154452	3324	120151297	3.05234	1.20442
13847	chr3	154677883	154684280	6398	154678077	3.05189	0.956303
11743	chr2	112829374	112830464	1091	112829876	3.05132	1.88005
14315	chr4	59453133	59457262	4130	59453698	3.0513	1.15225
7089	chr15	34250383	34252969	2587	34252378	3.05121	0.938195
4047	chr12	4650425	4651642	1218	4651540	3.04967	1.87719
1539	chr1	180962400	180966199	3800	180965173	3.04935	1.05259
4477	chr12	67452000	67453297	1298	67453112	3.04867	1.84456
5695	chr13	105949000	105950799	1800	105949905	3.04786	1.90761
16307	chr6	4289600	4291091	1492	4290320	3.04775	1.82669
8829	chr17	47436024	47437496	1473	47436503	3.04742	1.3479
10748	chr2	13156069	13157471	1403	13156603	3.04727	0.810127
8813	chr17	44944936	44949231	4296	44946977	3.04674	1.0724
11237	chr2	62996396	62998030	1635	62996685	3.04532	1.37294
12929	chr3	62785178	62787199	2022	62786087	3.04424	1.32591
12759	chr3	44285604	44287999	2396	44287141	3.04352	2.21936
19555	chr8	130072512	130077967	5456	130074635	3.04324	0.912637
15052	chr5	4583177	4586758	3582	4584607	3.04151	0.922976
11757	chr2	113800211	113800782	572	113800626	3.04119	3.22895
17533	chr6	144333264	144338588	5325	144337258	3.03945	0.701818
6147	chr14	48525202	48528505	3304	48525556	3.03892	1.20137
3516	chr11	64563864	64565047	1184	64564340	3.03789	2.06746
18448	chr8	7918339	7919585	1247	7918753	3.03776	1.63098
11885	chr2	124417653	124418599	947	124418084	3.03717	1.73604
6647	chr14	102956227	102957599	1373	102957062	3.03691	1.20138
9761	chr18	57251003	57256954	5952	57254490	3.03688	1.05972
15385	chr5	44971928	44973199	1272	44972487	3.03674	1.69514
15251	chr5	29419718	29421903	2186	29421704	3.03585	1.22155
17827	chr7	76725335	76729646	4312	76727606	3.03523	1.00799
12383	chr2	178393846	178395363	1518	178394352	3.03516	1.68314
10625	chr19	59699982	59701727	1746	59700515	3.03455	1.11791
3011	chr11	10444938	10447238	2301	10445589	3.03448	1.42819
12226	chr2	161457975	161458657	683	161458338	3.03391	1.83132
19674	chr9	21600027	21602184	2158	21601191	3.03371	1.10831
2205	chr10	52205902	52208113	2212	52207954	3.03327	1.53371
20073	chr9	63359024	63360836	1813	63359215	3.03289	1.65915
9219	chr17	87673147	87674683	1537	87674524	3.03263	2.36608
712	chr1	89076716	89078398	1683	89076912	3.03251	1.04679
7976	chr16	36819472	36821554	2083	36820014	3.03231	1.82443
18210	chr7	129022779	129027103	4325	129026469	3.03216	0.883842
1372	chr1	162504114	162505903	1790	162505522	3.03194	1.63808
9353	chr18	15224615	15230844	6230	15226313	3.02936	0.62611
12337	chr2	171200242	171200819	578	171200730	3.02794	2.41699
2529	chr10	91654685	91658798	4114	91655199	3.02738	1.23994
14354	chr4	64788269	64791799	3531	64790910	3.02721	0.91381
11453	chr2	78715200	78718598	3399	78717860	3.02698	1.41271
3094	chr11	19531600	19533373	1774	19533226	3.02688	1.44664
18251	chr7	136263660	136268399	4740	136266715	3.02577	1.07676
17860	chr7	80259674	80261599	1926	80260996	3.02495	1.51374
12716	chr3	39745282	39747066	1785	39745771	3.02377	1.28312
777	chr1	96766051	96770317	4267	96767416	3.02377	0.927247
1499	chr1	177702700	177703976	1277	177702840	3.02238	1.29918
5827	chr13	116533400	116535221	1822	116535069	3.02205	1.49773
11684	chr2	106497498	106501029	3532	106498891	3.0219	1.02724
2643	chr10	100229235	100231186	1952	100229643	3.02153	1.30523
14749	chr4	110490977	110493381	2405	110491334	3.02107	1.57377
779	chr1	97136584	97137148	565	97136952	3.02089	2.22162
13390	chr3	117934036	117937741	3706	117936720	3.01994	0.789523
13288	chr3	104339524	104341269	1746	104339904	3.01967	0.995126
13476	chr3	123974073	123977039	2967	123975470	3.01908	1.53111
16325	chr6	6087610	6090584	2975	6089606	3.01907	0.994096
8535	chr16	95485123	95486397	1275	95485851	3.01816	1.46288
14101	chr4	32373936	32377393	3458	32376305	3.01798	1.28279
3624	chr11	80653932	80655656	1725	80655465	3.01796	1.43843
16569	chr6	32890222	32894677	4456	32894219	3.01658	0.929241
10810	chr2	19167046	19171332	4287	19168918	3.01567	0.641867
1336	chr1	159486954	159488273	1320	159487448	3.01556	0.851358
5711	chr13	108302236	108307071	4836	108304868	3.01482	1.35757
6155	chr14	48963400	48966617	3218	48964899	3.01442	1.07383
451	chr1	61848196	61849396	1201	61848794	3.0137	1.35578
14863	chr4	131037222	131038040	819	131037402	3.01362	1.68641
10167	chr19	19710319	19716363	6045	19714163	3.0108	1.10767
3097	chr11	20286837	20287678	842	20287517	3.01058	2.21576
17752	chr7	60867045	60870760	3716	60868991	3.00882	1.40952
12773	chr3	46630207	46632394	2188	46631913	3.00733	1.43101
1597	chr1	185617469	185620721	3253	185618517	3.0072	1.10138
13564	chr3	131506337	131507599	1263	131506725	3.0066	1.76328
5074	chr13	30300080	30301035	956	30300367	3.00575	1.55526
12938	chr3	63501800	63504493	2694	63503874	3.00525	0.982417
5197	chr13	43951674	43959347	7674	43954162	3.00515	0.878054
3952	chr11	112160904	112167228	6325	112162234	3.00436	0.766512
18054	chr7	107869608	107871199	1592	107870208	3.0042	1.18596
1571	chr1	183293708	183295335	1628	183294924	3.00333	1.32674
10091	chr19	7397456	7398364	909	7397795	3.00313	2.13963
11063	chr2	49303600	49305965	2366	49303861	3.00291	1.09922
957	chr1	122440400	122442708	2309	122441066	3.00285	1.22511
9285	chr18	7592269	7593799	1531	7593707	3.00241	1.18026
5366	chr13	67540888	67542399	1512	67542143	3.00184	1.67381
17045	chr6	92671828	92672669	842	92672474	3.0005	2.36293
17746	chr7	59946559	59948746	2188	59947087	3.0004	1.1785
604	chr1	73016223	73018199	1977	73017039	3.00024	1.30759
18810	chr8	49895027	49896327	1301	49895504	2.99986	1.56162
7057	chr15	31678959	31680682	1724	31680519	2.99909	1.8408
14716	chr4	107059200	107061799	2600	107061383	2.99835	1.39878
20218	chr9	75813418	75817131	3714	75815617	2.99777	1.19747
6767	chr14	117764600	117767157	2558	117765889	2.99761	1.57932
12895	chr3	58528950	58530390	1441	58529865	2.99705	1.35396
15521	chr5	62102435	62103973	1539	62102584	2.99703	1.80173
18185	chr7	126409000	126411593	2594	126409794	2.997	1.48854
9065	chr17	73346752	73348039	1288	73347453	2.99663	1.08793
18862	chr8	54524293	54526571	2279	54526342	2.99633	1.08796
9355	chr18	16006804	16007314	511	16006876	2.99626	2.08923
10407	chr19	43732234	43733999	1766	43733195	2.99612	1.93655
11487	chr2	81390289	81391040	752	81390472	2.9961	2.43045
18350	chr7	143359905	143361059	1155	143360151	2.99603	1.29979
5606	chr13	99229656	99231185	1530	99230810	2.99556	1.31801
12662	chr3	34904422	34909094	4673	34907882	2.99517	0.78107
13636	chr3	139109276	139111032	1757	139110282	2.99444	1.4565
5653	chr13	103602527	103604490	1964	103604190	2.99337	1.05342
14985	chr4	150222494	150226064	3571	150225695	2.99279	0.833601
1331	chr1	159222158	159224312	2155	159222313	2.99201	0.870768
7542	chr15	86882936	86884943	2008	86883296	2.99178	1.71624
1660	chr1	189904219	189905738	1520	189905212	2.99113	1.35765
9516	chr18	33994007	33996890	2884	33996679	2.99052	1.05045
9868	chr18	70336632	70337987	1356	70337721	2.99023	1.80073
13654	chr3	141313535	141316136	2602	141315130	2.99005	0.979842
14802	chr4	123502291	123503884	1594	123502838	2.98821	2.05451
7770	chr16	13507167	13509199	2033	13508226	2.98745	1.53474
695	chr1	83400936	83402779	1844	83401524	2.98733	1.71948
1122	chr1	137658847	137659708	862	137659446	2.98705	2.10032
6448	chr14	81338694	81341674	2981	81340277	2.98546	1.12864
18008	chr7	100520166	100520999	834	100520670	2.98474	2.40629
9934	chr18	77572930	77573843	914	77573265	2.98356	2.14945
5936	chr14	20614667	20617350	2684	20614866	2.98338	0.698818
7427	chr15	70402868	70404229	1362	70403940	2.98309	1.85176
2995	chr11	8502248	8506455	4208	8505299	2.98306	0.980227
4175	chr12	27302800	27306004	3205	27303674	2.98274	0.983043
12777	chr3	47017079	47019277	2199	47019010	2.98259	0.912035
11971	chr2	133559502	133559975	474	133559739	2.98222	2.82476
4962	chr13	16857105	16861788	4684	16860170	2.98108	0.806671
17684	chr7	47649745	47652902	3158	47650820	2.98084	0.880567
9776	chr18	57795712	57797163	1452	57795904	2.98075	2.0558
17094	chr6	95389604	95391160	1557	95390777	2.9805	1.5462
172	chr1	31328821	31331967	3147	31330173	2.98029	1.31704
19	chr1	7403000	7404426	1427	7404303	2.9798	2.34454
11456	chr2	78816438	78818962	2525	78818339	2.97955	1.28931
8979	chr17	65671973	65673691	1719	65672144	2.97905	1.03359
10776	chr2	17106843	17108217	1375	17107219	2.97819	1.42597
19625	chr9	12045517	12046879	1363	12045815	2.97767	1.87052
6952	chr15	16257130	16260246	3117	16257271	2.97741	1.40771
20138	chr9	68955237	68958468	3232	68955627	2.97709	1.14121
16886	chr6	70702609	70703940	1332	70703134	2.97687	2.02342
17886	chr7	83425400	83429273	3874	83427056	2.97676	1.12159
17664	chr7	37234630	37241570	6941	37234748	2.97673	0.631752
9833	chr18	66694624	66697338	2715	66697156	2.97624	1.1122
10287	chr19	30048013	30048621	609	30048174	2.97565	1.95206
221	chr1	37183400	37186683	3284	37184114	2.97529	0.679663
6160	chr14	49087944	49089826	1883	49088109	2.97502	1.61096
15060	chr5	5261922	5264957	3036	5263943	2.97495	0.759039
9572	chr18	41165073	41165545	473	41165424	2.97471	2.8171
1282	chr1	154529123	154531265	2143	154530737	2.97467	1.47348
4904	chr13	6374803	6376903	2101	6375778	2.97466	1.18803
15228	chr5	26773883	26777485	3603	26774293	2.97454	0.670765
14541	chr4	88905195	88906097	903	88905346	2.97441	2.10979
17302	chr6	116910435	116912087	1653	116910594	2.97328	1.78555
17858	chr7	80159000	80161527	2528	80159527	2.97304	0.938546
17818	chr7	75623486	75626199	2714	75623977	2.9724	0.991399
13775	chr3	149940878	149942191	1314	149941433	2.97233	2.50507
20329	chr9	87372297	87374199	1903	87373704	2.97124	1.54555
8663	chr17	12044045	12050034	5990	12044243	2.97113	0.784457
3753	chr11	92254257	92254999	743	92254561	2.97112	2.71967
6629	chr14	101868001	101870384	2384	101869715	2.97012	1.14402
7185	chr15	42319688	42321957	2270	42319976	2.9701	1.12209
10957	chr2	38312376	38314696	2321	38314615	2.96994	1.3437
15274	chr5	32515065	32516529	1465	32516350	2.96959	1.37174
20119	chr9	68036857	68038268	1412	68037892	2.96956	1.60754
11288	chr2	66764412	66765111	700	66764597	2.96939	2.71721
19279	chr8	104243361	104245269	1909	104244141	2.96903	1.26013
1354	chr1	160859132	160861999	2868	160860069	2.9688	1.18577
1323	chr1	158207600	158209172	1573	158207753	2.96828	1.2448
13878	chr3	158251088	158253135	2048	158251641	2.96777	1.81511
7720	chr16	6844257	6845537	1281	6845025	2.96746	1.94364
13673	chr3	142891209	142892381	1173	142891439	2.96732	1.69162
9607	chr18	46458893	46460152	1260	46459536	2.96704	1.48201
2381	chr10	71420019	71422516	2498	71421446	2.96658	1.3161
6433	chr14	80153865	80156198	2334	80154443	2.96655	1.51799
11588	chr2	96430679	96431738	1060	96431005	2.96637	1.56324
1562	chr1	182354057	182356697	2641	182354108	2.96518	1.01449
15260	chr5	30491838	30492966	1129	30492648	2.96504	1.90745
9397	chr18	21591182	21592959	1778	21592015	2.96503	1.34512
47	chr1	12557462	12560199	2738	12560012	2.96452	1.56329
15978	chr5	112514689	112516194	1506	112515192	2.96412	1.15723
6530	chr14	93433256	93434349	1094	93433891	2.96354	2.02094
1808	chr10	9446829	9447455	627	9447245	2.96324	1.88183
6053	chr14	33622423	33623120	698	33622750	2.96298	2.06077
12711	chr3	39468657	39472090	3434	39471106	2.96201	0.960878
6559	chr14	96324052	96325874	1823	96325686	2.96193	1.36507
14769	chr4	116083479	116084187	709	116084015	2.96153	2.12165
4064	chr12	6377860	6379352	1493	6378854	2.96148	1.46408
4806	chr12	108479477	108481999	2523	108479648	2.96134	1.8045
19536	chr8	128877171	128879191	2021	128877524	2.96119	1.58439
1347	chr1	159840068	159843793	3726	159842023	2.96045	1.12851
9798	chr18	62242925	62246096	3172	62243911	2.96024	1.18761
16292	chr5	151935792	151938240	2449	151935989	2.96009	1.33086
1598	chr1	185737213	185740633	3421	185739204	2.95868	0.924349
5988	chr14	25673058	25674686	1629	25673559	2.95849	1.36115
4084	chr12	9014072	9015667	1596	9014945	2.95764	1.39242
9183	chr17	85515929	85517722	1794	85516267	2.95722	1.25871
13181	chr3	92442902	92444492	1591	92443964	2.9566	1.28372
4211	chr12	32686200	32687189	990	32686646	2.95648	2.25518
2080	chr10	37445477	37446774	1298	37445602	2.95599	1.6616
7225	chr15	50383457	50386232	2776	50384439	2.95498	1.63375
5911	chr14	14515051	14518766	3716	14515373	2.95493	1.01258
16078	chr5	126939954	126943062	3109	126940607	2.95412	1.32018
18013	chr7	101793914	101795545	1632	101795110	2.95412	1.65317
6763	chr14	117604200	117607966	3767	117605060	2.95318	1.00294
18229	chr7	132145550	132147698	2149	132146565	2.95304	1.44882
10192	chr19	22976478	22977603	1126	22976677	2.95293	1.94477
8887	chr17	52030618	52032185	1568	52031163	2.95215	2.23251
13044	chr3	76193923	76194270	348	76194080	2.95214	3.41482
10947	chr2	38021841	38024247	2407	38022489	2.95189	1.06668
9640	chr18	49178645	49182599	3955	49180596	2.94989	1.10274
129	chr1	24181954	24185295	3342	24184690	2.94881	1.07529
1785	chr10	7351032	7352937	1906	7352101	2.94863	1.1338
12264	chr2	165288341	165290336	1996	165289171	2.94853	0.923212
15891	chr5	103928556	103930484	1929	103929232	2.94809	1.52429
11741	chr2	112673200	112676556	3357	112674553	2.94746	0.921841
1489	chr1	176254678	176255482	805	176254976	2.94722	2.76654
5414	chr13	73438200	73440069	1870	73438619	2.94686	1.44629
18289	chr7	140214155	140219199	5045	140215326	2.94642	0.667899
1226	chr1	149478901	149482752	3852	149479566	2.94638	1.11274
7331	chr15	60299400	60302207	2808	60300256	2.94629	1.38694
11506	chr2	83231829	83233555	1727	83231923	2.94624	1.3524
14797	chr4	122652750	122656584	3835	122656409	2.94608	0.720174
12265	chr2	165413207	165416343	3137	165413895	2.94596	1.44909
8648	chr17	11307512	11310365	2854	11309623	2.94592	0.710713
12603	chr3	30252014	30253357	1344	30252154	2.94447	1.76634
17901	chr7	84874035	84877737	3703	84877604	2.94384	0.752468
9426	chr18	24317344	24319710	2367	24319523	2.94354	1.0255
12939	chr3	63569422	63570472	1051	63570260	2.94352	1.78411
6978	chr15	21689509	21690183	675	21689691	2.94247	3.19017
14379	chr4	68927565	68928714	1150	68928124	2.94202	1.98993
9576	chr18	41723892	41725134	1243	41724290	2.94125	1.56536
13917	chr4	7492343	7496764	4422	7496235	2.94115	1.31573
6899	chr15	9982781	9984766	1986	9983352	2.94056	1.46541
2319	chr10	64426512	64427646	1135	64427311	2.94048	1.51989
4221	chr12	34157169	34158701	1533	34157961	2.94018	1.72029
8508	chr16	92619663	92622558	2896	92622146	2.94007	0.665127
19869	chr9	42110200	42112674	2475	42110981	2.94006	1.26692
14601	chr4	97446049	97449014	2966	97448899	2.93987	1.01122
5347	chr13	60448600	60451062	2463	60450017	2.93912	0.908593
14192	chr4	45612803	45615286	2484	45612981	2.93891	1.19787
12068	chr2	143366885	143369798	2914	143368656	2.93812	1.23648
8942	chr17	62094546	62095696	1151	62095318	2.9379	1.84996
10485	chr19	50470200	50471511	1312	50470923	2.93767	1.78859
6996	chr15	24832983	24834426	1444	24833158	2.93755	2.06838
3127	chr11	25209498	25211446	1949	25211081	2.93729	1.03709
10051	chr18	87570839	87571999	1161	87571635	2.93684	2.05753
7266	chr15	54273658	54275193	1536	54274889	2.93656	1.58414
1794	chr10	8605384	8607443	2060	8607232	2.93636	0.936065
17102	chr6	95654458	95657312	2855	95654702	2.93616	0.822368
606	chr1	73092807	73094359	1553	73093828	2.9361	0.968131
16959	chr6	80394086	80396196	2111	80395487	2.9359	0.970127
16397	chr6	15136845	15140399	3555	15139633	2.93474	0.679267
7627	chr15	94566005	94568686	2682	94568515	2.93461	1.45294
20015	chr9	59019118	59021271	2154	59020087	2.93356	1.34699
12332	chr2	170814846	170815779	934	170815245	2.93304	2.29443
19489	chr8	123034520	123037044	2525	123036638	2.93258	0.715982
16684	chr6	46709550	46711355	1806	46710481	2.93205	1.40495
3835	chr11	100700802	100702324	1523	100702151	2.93168	1.6714
13749	chr3	148389658	148394695	5038	148391695	2.93109	0.740946
30	chr1	10186268	10187976	1709	10186937	2.93081	2.08685
17264	chr6	110454528	110456068	1541	110454683	2.93064	0.980733
13966	chr4	13406671	13408397	1727	13407136	2.93056	1.53792
5736	chr13	110479735	110481199	1465	110480496	2.93038	1.07654
16000	chr5	115416313	115417546	1234	115416731	2.93022	1.5182
8789	chr17	40770026	40771035	1010	40770791	2.93021	2.73709
14862	chr4	131031828	131036192	4365	131034190	2.92873	0.944247
15286	chr5	33785935	33790199	4265	33789240	2.92871	1.07966
14065	chr4	27798608	27800637	2030	27798715	2.92856	1.20497
15322	chr5	38032706	38034154	1449	38033402	2.92782	1.68815
50	chr1	12772650	12774096	1447	12773521	2.92763	0.95808
17331	chr6	120267665	120269078	1414	120268716	2.92721	1.65973
19589	chr9	7792265	7793912	1648	7793736	2.92689	1.39656
11797	chr2	115600470	115600904	435	115600626	2.92666	2.61296
17805	chr7	73597260	73599793	2534	73598234	2.92631	1.14708
4183	chr12	27871800	27874799	3000	27872626	2.92611	0.862024
2255	chr10	57999099	58000255	1157	58000088	2.92573	1.684
20510	chr9	106815000	106816202	1203	106815337	2.92524	1.57202
17340	chr6	120918183	120919143	961	120918378	2.92487	2.18139
17611	chr7	17286438	17288152	1715	17286992	2.9239	1.08696
20071	chr9	63343733	63345974	2242	63344101	2.92327	1.35803
14517	chr4	87072023	87074162	2140	87073055	2.92262	1.57533
14005	chr4	18847800	18851526	3727	18850671	2.92254	1.46075
5391	chr13	71789711	71792667	2957	71792302	2.92234	0.700657
2549	chr10	92478240	92482005	3766	92480087	2.92221	0.922697
2716	chr10	107574002	107575638	1637	107574761	2.92216	1.12584
1136	chr1	139222637	139225933	3297	139225454	2.92042	1.27202
7384	chr15	65111672	65113136	1465	65111825	2.91993	1.82723
15741	chr5	85860600	85864186	3587	85862048	2.91958	1.57195
1569	chr1	182978653	182983799	5147	182979884	2.91889	0.759827
8969	chr17	64892052	64893425	1374	64892742	2.91827	1.4172
2462	chr10	86346185	86351567	5383	86351388	2.9182	0.689261
13769	chr3	149373976	149375391	1416	149374463	2.91798	2.64547
14662	chr4	102302263	102303637	1375	102302757	2.91771	1.29154
8001	chr16	40367216	40369999	2784	40368533	2.91711	0.780696
4060	chr12	6116853	6119664	2812	6118238	2.91662	1.33463
13242	chr3	100770798	100772949	2152	100772022	2.91652	1.55029
20189	chr9	73282015	73283456	1442	73283002	2.91612	1.67443
12443	chr3	9015700	9017906	2207	9016579	2.91606	1.19089
12112	chr2	147531945	147538892	6948	147534698	2.91602	0.674888
758	chr1	93785873	93788126	2254	93786642	2.91565	1.13548
8641	chr17	10857738	10859229	1492	10858571	2.91512	1.97771
2304	chr10	63606246	63608799	2554	63608145	2.91473	0.98855
16688	chr6	47493977	47495927	1951	47495404	2.91446	1.04191
[truncated: 18,653 more rows]
