# Supplementary material for: Misregulation of Alternative Splicing in a Mouse Model of Rett Syndrome
Source: PLoS Genet. 2016 Jun 28;12(6):e1006129. doi: 10.1371/journal.pgen.1006129 (PMC4924826; doi:10.1371/journal.pgen.1006129)
Supplement: S8 Table — (XLSX) [file pgen.1006129.s017.xlsx]

## Sheet: Sheet1
Target name	Forward Primer	Reverse Primer	Amplicon size (bp)	Application
Gria1 flip	ACACCATGAAAGTGGGAGGTAACT	ACTGGTCTTGTCCTTACTTCCGGA	200	qRT-PCR
Gria1 flop	GTCCGCCCTGAGAAATCCA	GCACTCGCCCTTGTCGTA	103
Gria1 total	AGCGAGTCGAAGCGGATGAA	CTCTGCCATTCTCTCCACTG	136
Gria2 flip	ACACCATGAAAGTGGGCGGCAACC	ACTGGTCTTTTCCTTACTTCCCGA	200
Gria2 flop	ACACCATGAAAGTGGGCGGCAACC	ACTGGTCTTTTCCTTGGAATCACC	200
Gria2 total	ATGGGAAAGCTGATATTGCCA	CATGATAGAGATTCCAAGGC	104
Gria3 flip	ATACGATGAAAGTTGGTGGAAATC	ACTGGTCTTGTCCTTACTCCCGGA	200
Gria3 flop	ATACGATGAAAGTTGGTGGAAATC	ACTGGTCTTGTCCTTGGAGTCACC	200
Gria3 total	AGTAAGGACAAGACCAGTGC	CTATCAAAGCCACCATCATG	100
Gria4 flip	ACACGATGAAAGTGGGAGGAAACC	ACTCGTCTTGTCCTTGCTTCCCGA	200
Gria4 flop	ATACGATGAAAGTTGGTGGAAATC	ACTCGTCTTGTCCTTGGAGTCACC	200
Gria4 total	AAGCACGTCAAAGGCTACCA	CTGGAATCCAGTGACATTTG	102
Gapdh	AATGGGAAGCTTGTCATCAACG	GAAGACACCAGTAGACTCCACGACATA	117
hGapdh	CTTTGTCAAGCTCATTTCCTGG	TCTTCCTCTTGTGCTCTTGC	133
Mecp2	GAGAGACTGGAGGAAAAGTC	AGTGGCTCATGCTTGCCTTC	119
Ledgf	GCAACCGCTTCTAATGTGAAAG	AACCATGTCACCGTCTGAAG	129
Adcyap1	ACCATGTGTAGCGGAGCAAG	CTGGTCGTAAGCCTCGTCT	129
Avp	GCCAGGATGCTCAACACTACG	TCTCAGCTCCATGTCAGAGATG	123
Bmper	CTGTCAAGGCACAGTGAAGG	TCTGACAGGCACGGGTATAC	197
Btbp17	CAGAGTGAGGTTATGCTGCG	TGCTACTCGGTACTTGGTGG	144
Crh	CCTCAGCCGGTTCTGATCC	GCGGAAAAAGTTAGCCGCAG	159
Dio2	CTCTTCCTGGCGCTCTATGA	CACACTGGAATTGGGAGCAT	192
Frzb	CACAGCACCCAGGCTAACG	TGCGTACATTGCACAGAGGAA	105
Peo1	TCGGAAAGAAGACGACGACA	CGATTCTTGGACACCTGCAG	150
Pou3f1	TACCGCGAAGTGCAGAAGC	CGTGGGTAGCCATTGAGGG	93
Sdk1	CTGACGGAGAGTGTGAACCT	GCCGCTTCCAAGAGTTGTAG	148
Sema5a	GATGCAACTGTCATCCACCC	CCAGTGAGATGTGGGTTGAAG	167
Six3	CCGGAAGAGTTGTCCATGTTC	CGACTCGTGTTTGTTGATGGC	171
Txnip	GATACCCCAGAAGCTCCTCC	GGAACTCAGGGGCGTACATA	136
Csde1_exc	AGAACGAATGAACGGACAAGAAG	TCCAGCTGAACATTCCCTTCC	75
Csde1_inc	AAGTTGTGTGCGCTGTTCCT	TCCAGCTGAACATTCCCTTCCA	151
Dscam_exc	TTGACGGCAGGGACAAATGAGT	TGTATGAGGTCGCCTGGCC	161
Dscam_inc	ACACCAGCTGACACATGTTCCT	TCCGACTTTTCTGGGGTTCCAA	155
Epb4.9_exc	ACGTCTGTCCTCTCCAAGTGC	CTGGTTGTCCATCTTGGCCTT	97
Epb4.9_inc	AGCGTCAGCTCCTCCAGAGA	TCAATGTCCAGGATGGCCTTGT	131
Exoc7_exc	ATCAAGCGGCCAGGGAGA	AGGCACTGACGCAGTGAATGTA	70
Exoc7_inc	CCCAGCATGGTCTAGATGGGAAAA	AGGCACTGACGCAGTGAATGTA	111
Gprin1_exc	GCGCGGGACCAGATAGCT	CCAGGCTGGGTCTTTAGAAC	76
Gprin1_inc	ATGGCATCAAGGGGGTCACAA	AGCCAGGCTGGGTCTTTAGAA	160
Kcnip1_exc	AAAGGCGACCCTCTAAAGACAAG	TTGGTGAAGTTCGTCTGTGCCT	106
Kcnip1_inc	TCTAAAGACATCGCCTGGTGGT	GTGAAGTTCGTCTGTGCCTCAA	125
Lin7a_exc	ACGATTACTGTTAATGGCTGCCC	CAAAAGCTGCAACTGTTGCCTTT	70
Lin7a_inc	CCACAGCAAAGGTATTCTCGTGTG	AGGCCTTCATCAGTCTTTGGCA	168
Macf1_exc	CCCCATGCCAATCCTCTCA	GGCAAATTCTTTCAACTCCTCC	151
Macf1_inc	AGACTGGAGGAGCAGCTATG	CTGGTCCTTGTCAATACGCC	141
Ncor1_exc	CTATAACCAGCCATCAGATACCAAGG	GAGTTTTTTCCTCATCACCTGGTTTG	73
Ncor1_inc	AACCAGCCATCAGATACCAAGGTG	ACCTGGTTTTTCATCATGCGCC	80
Nrxn1_exc	ACCAGGAATCTGCGTCAGGT	ATCTTCTTGCGTGTAGCCCGTT	72
Nrxn1_inc	ACTCAGGCATTGGACACGCTAT	ATCTTCTTGCGTGTAGCCCGTT	77
Smad2_exc	AATACTAAATGTGTCACCATACCAAGGT	ATGTGGCAACCCTTTCCGGT	75
Smad2_inc	TGGGACACAACAGGCCTTTACA	TGTGAAACCTGAAGACGGCCA	71
Sphkap_exc	AGCGAGCGGTCCATGAGTG	AAGCTCAGCATCAGGACACT	168
Sphkap_inc	ACAAGCAGCTTTCTGCAGCTC	AATGCCAAGACTGCTAGTGCCA	75
Usp14_exc	TGGGGAAACATCAAAATGAAAAATATGGA	AGGGCATCTTTGAGTTCAGGCA	122
Usp14_inc	ATGGGGTCAGCAGATGCTCTT	AGGGCATCTTTGAGTTCAGGCA	185
Gria2 flip exon	CCAGTAAATCTTGCAGTATTGAAACTC	TGGCTCCACATTCACCTTTATC	94	ChIP-qPCR
Gria2 flop exon	AGTCTAAAATCTGCTCACCCTG	CAGGCCTTGTTCATTCAGTTTTAG	96
Gapdh promoter	CCAGCTACTCGCGGCTTTACGG	CCTCCCGCCCTGCTTATCCAGT	81
Hspb2 promoter	AGACTCCAACAGGTGCTCTC	TGAAGGAGTTGACCAGCCAA	150
chr2:98502219-98503306	TCATTCCTCACAAATCCTGGT	CACTGAAGGACATGCAGCTT	113
chr6:3151295-3151696	TCAGATACCGTCGTAGTTCCG	GTGCCCTTCCGTCAATTCC	160
chr9:35112418-35113358	ATGCACCTGTCTCCCTTTGA	ATGGATGAGGACACAAGGCT	179
chr13:77578000-77578457	TGGTTTGGTTTTGTCTTACTGAG	AACTTGCCCCAATTCTTCCT	131
chr17:39979529-39985886	GGTTTGTCTCCTAGGTGCCT	GCTTCTCAGACACAAACGGG	110
